# Supplementary material for: Elevated glucose represses lysosomal and mTOR-related genes in renal epithelial cells composed of progenitor CD133+ cells
Source: PLoS One. 2021 Mar 25;16(3):e0248241. doi: 10.1371/journal.pone.0248241 (PMC7993790; doi:10.1371/journal.pone.0248241)
Supplement: S1 Table — (XLSX) [file pone.0248241.s004.xlsx]

## Sheet: Sheet1
S1 Table: Summary of data processing results
Sample_ID	Glucose Concentation (mM)	Features (Raw)	Missing/Zero Features	Features (processed)
Glu5_R1	5.5	47323	0	47323
Glu5_R2	5.5	47323	0	47323
Glu5_R3	5.5	47323	0	47323
Glu7_R1	7.5	47323	0	47323
Glu7_R2	7.5	47323	0	47323
Glu7_R3	7.5	47323	0	47323
Glu11_R1	11	47323	0	47323
Glu11_R2	11	47323	0	47323
Glu11_R3	11	47323	0	47323
Glu16_R1	16.5	47323	0	47323
Glu16_R2	16.5	47323	0	47323
Glu16_R3	16.5	47323	0	47323
