# Supplementary material for: Elevated glucose represses lysosomal and mTOR-related genes in renal epithelial cells composed of progenitor CD133+ cells
Source: PLoS One. 2021 Mar 25;16(3):e0248241. doi: 10.1371/journal.pone.0248241 (PMC7993790; doi:10.1371/journal.pone.0248241)
Supplement: S5 Table — (XLSX) [file pone.0248241.s008.xlsx]

## Sheet: Table S6 
	F Statistic	p.value	(log10)p.value	FDR	FisherLSD	SYMBOL
ILMN_1739001	75.27	3.33e-06	5.478	7.17e-05	Glu16 - Glu11; Glu11 - Glu5; Glu11 - Glu7; Glu16 - Glu5; Glu16 - Glu7; Glu7 - Glu5	TACSTD2
ILMN_2327860	50.692	1.5e-05	4.8227	0.00017861	Glu16 - Glu11; Glu11 - Glu5; Glu11 - Glu7; Glu16 - Glu5; Glu16 - Glu7; Glu7 - Glu5	MAL
ILMN_1694778	50.754	1.5e-05	4.8247	0.0001782	Glu16 - Glu11; Glu11 - Glu5; Glu11 - Glu7; Glu16 - Glu5; Glu16 - Glu7; Glu5 - Glu7	LOC646723
ILMN_1809013	5.5752	0.023204	1.6344	0.041134	Glu11 - Glu5; Glu16 - Glu5	MYL6
ILMN_1730777	19.488	0.00049099	3.3089	0.0020665	Glu11 - Glu5; Glu11 - Glu7; Glu16 - Glu5; Glu16 - Glu7	KRT19
ILMN_2326071	8.4527	0.0073159	2.1357	0.016019	Glu11 - Glu5; Glu16 - Glu5; Glu7 - Glu5	MYL6
ILMN_2152131	26.519	0.00016512	3.7822	0.00097341	Glu11 - Glu5; Glu11 - Glu7; Glu16 - Glu5; Glu16 - Glu7; Glu7 - Glu5	ACTB
ILMN_1787266	51.902	1.38e-05	4.8615	0.0001694	Glu11 - Glu5; Glu11 - Glu7; Glu16 - Glu5; Glu16 - Glu7; Glu7 - Glu5	SPINK1
ILMN_3249748	26.662	0.00016195	3.7906	0.00096038	Glu11 - Glu5; Glu16 - Glu5; Glu16 - Glu7; Glu7 - Glu5	LDHA
ILMN_1704961	10.531	0.0037554	2.4253	0.0094861	Glu11 - Glu5; Glu16 - Glu5; Glu16 - Glu7; Glu7 - Glu5	ACTG1
ILMN_1807106	28.992	0.00011963	3.9221	0.0007777	Glu11 - Glu5; Glu11 - Glu7; Glu16 - Glu5; Glu16 - Glu7; Glu7 - Glu5	LDHA
ILMN_1710756	5.1643	0.028206	1.5497	0.048107	Glu11 - Glu5; Glu16 - Glu5	ENO1
ILMN_1777296	19.936	0.00045369	3.3432	0.0019808	Glu11 - Glu5; Glu11 - Glu7; Glu16 - Glu5; Glu16 - Glu7	ACTB
ILMN_2046730	10.551	0.0037332	2.4279	0.0094685	Glu11 - Glu5; Glu16 - Glu5; Glu16 - Glu7; Glu7 - Glu5	S100A10
ILMN_1780255	19.309	0.00050697	3.295	0.0021084	Glu11 - Glu5; Glu11 - Glu7; Glu16 - Glu5; Glu16 - Glu7	KLK6
ILMN_2148819	19.889	0.00045748	3.3396	0.0019911	Glu11 - Glu5; Glu16 - Glu5; Glu16 - Glu7; Glu7 - Glu5	TUBA1A
ILMN_1737146	11.565	0.0027965	2.5534	0.0076102	Glu11 - Glu5; Glu11 - Glu7; Glu16 - Glu5; Glu16 - Glu7	TRAM1
ILMN_1750974	53.589	1.22e-05	4.9141	0.00015334	Glu16 - Glu11; Glu11 - Glu5; Glu11 - Glu7; Glu16 - Glu5; Glu16 - Glu7; Glu7 - Glu5	S100A9
ILMN_2038777	57.962	9.05e-06	5.0435	0.00012703	Glu11 - Glu5; Glu11 - Glu7; Glu16 - Glu5; Glu16 - Glu7; Glu7 - Glu5	ACTB
ILMN_2106331	18.952	0.00054084	3.2669	0.0022067	Glu11 - Glu5; Glu11 - Glu7; Glu16 - Glu5; Glu7 - Glu5	H3F3A
ILMN_3213792	6.1517	0.017908	1.747	0.03323	Glu11 - Glu5; Glu16 - Glu5	LOC439953
ILMN_1654016	6.3126	0.016707	1.7771	0.031433	Glu11 - Glu5; Glu16 - Glu5	MRLC2
ILMN_1674236	29.504	0.00011226	3.9498	0.00073843	Glu11 - Glu5; Glu11 - Glu7; Glu16 - Glu5; Glu16 - Glu7; Glu7 - Glu5	HSPB1
ILMN_2038778	9.7276	0.0047971	2.319	0.011579	Glu11 - Glu5; Glu16 - Glu5; Glu16 - Glu7	GAPDH
ILMN_1796712	21.301	0.00035994	3.4438	0.0016756	Glu11 - Glu5; Glu16 - Glu5; Glu16 - Glu7; Glu7 - Glu5	S100A10
ILMN_1660021	55.908	1.04e-05	4.9839	0.00013907	Glu16 - Glu11; Glu11 - Glu5; Glu16 - Glu5; Glu16 - Glu7; Glu7 - Glu5	M6PRBP1
ILMN_1343295	22.595	0.00029236	3.5341	0.0014371	Glu11 - Glu5; Glu16 - Glu5; Glu16 - Glu7; Glu7 - Glu5	GAPDH
ILMN_1673352	10.069	0.004315	2.365	0.010626	Glu11 - Glu5; Glu16 - Glu5; Glu7 - Glu5	IFITM2
ILMN_1675848	12.878	0.0019794	2.7035	0.005856	Glu16 - Glu11; Glu11 - Glu5; Glu16 - Glu5; Glu16 - Glu7; Glu7 - Glu5	MYL12A
ILMN_1699015	5.6646	0.022266	1.6524	0.039824	Glu11 - Glu5; Glu16 - Glu5	H3F3A
ILMN_1716382	136.8	3.26e-07	6.4863	2e-05	Glu16 - Glu11; Glu11 - Glu5; Glu11 - Glu7; Glu16 - Glu5; Glu16 - Glu7	LOC387882
ILMN_1807074	14.643	0.0012978	2.8868	0.0042935	Glu11 - Glu5; Glu16 - Glu5; Glu16 - Glu7; Glu7 - Glu5	MIF
ILMN_1671971	78.651	2.81e-06	5.5515	6.53e-05	Glu16 - Glu11; Glu11 - Glu5; Glu11 - Glu7; Glu16 - Glu5; Glu16 - Glu7	LOC644743
ILMN_1706390	91.329	1.58e-06	5.8024	4.58e-05	Glu16 - Glu11; Glu11 - Glu5; Glu11 - Glu7; Glu16 - Glu5; Glu16 - Glu7	UGT1A6
ILMN_1697448	907.92	1.81e-10	9.7428	4.07e-07	Glu16 - Glu11; Glu11 - Glu5; Glu11 - Glu7; Glu16 - Glu5; Glu16 - Glu7; Glu7 - Glu5	TXNIP
ILMN_1674522	34.889	6.08e-05	4.2164	0.00048423	Glu16 - Glu11; Glu11 - Glu5; Glu11 - Glu7; Glu16 - Glu5; Glu16 - Glu7	HIGD1A
ILMN_3236259	7.844	0.0091003	2.0409	0.019236	Glu11 - Glu5; Glu16 - Glu5; Glu7 - Glu5	PPIAL4A
ILMN_2366388	13.16	0.0018449	2.734	0.0055611	Glu11 - Glu5; Glu16 - Glu5; Glu16 - Glu7	PRDX1
ILMN_3256742	5.2225	0.027422	1.5619	0.046913	Glu16 - Glu5; Glu16 - Glu7	LOC100129902
ILMN_1756674	8.4473	0.0073298	2.1349	0.016043	Glu11 - Glu5; Glu16 - Glu5; Glu7 - Glu5	ATP5EP2
ILMN_2409167	6.9262	0.012953	1.8876	0.025433	Glu11 - Glu5; Glu11 - Glu7; Glu16 - Glu5	ANXA2
ILMN_3241758	47.438	1.93e-05	4.714	0.00021368	Glu11 - Glu5; Glu11 - Glu7; Glu16 - Glu5; Glu16 - Glu7; Glu7 - Glu5	POTEF
ILMN_2041222	133.48	3.59e-07	6.4444	2.06e-05	Glu16 - Glu11; Glu11 - Glu5; Glu11 - Glu7; Glu16 - Glu5; Glu16 - Glu7; Glu5 - Glu7	FLJ40504
ILMN_2320330	79.628	2.68e-06	5.5722	6.44e-05	Glu16 - Glu11; Glu11 - Glu5; Glu11 - Glu7; Glu16 - Glu5; Glu16 - Glu7; Glu7 - Glu5	MAL
ILMN_1751708	40.804	3.4e-05	4.4688	0.00031664	Glu11 - Glu5; Glu11 - Glu7; Glu16 - Glu5; Glu16 - Glu7; Glu7 - Glu5	ITM2B
ILMN_2160819	11.481	0.0028618	2.5434	0.0077434	Glu11 - Glu5; Glu16 - Glu5; Glu7 - Glu5	RPS27
ILMN_2262288	6.3737	0.016277	1.7884	0.03074	Glu11 - Glu5; Glu16 - Glu5; Glu7 - Glu5	EEF1G
ILMN_2402930	6.6113	0.014731	1.8318	0.028334	Glu11 - Glu5; Glu16 - Glu5; Glu7 - Glu5	LOC440926
ILMN_1750507	6.7303	0.014026	1.8531	0.027208	Glu11 - Glu5; Glu16 - Glu5; Glu16 - Glu7	RPL9
ILMN_1805519	51.214	1.45e-05	4.8395	0.00017388	Glu16 - Glu11; Glu11 - Glu5; Glu11 - Glu7; Glu16 - Glu5; Glu16 - Glu7; Glu7 - Glu5	CD24
ILMN_3238818	9.0522	0.0059661	2.2243	0.013669	Glu16 - Glu11; Glu11 - Glu5; Glu16 - Glu5; Glu7 - Glu5	LOC649076
ILMN_1666385	68.549	4.77e-06	5.3219	9.13e-05	Glu11 - Glu5; Glu16 - Glu5; Glu16 - Glu7; Glu7 - Glu5	CALM3
ILMN_3225941	8.3925	0.0074719	2.1266	0.016304	Glu11 - Glu5; Glu11 - Glu7; Glu16 - Glu5; Glu16 - Glu7	LOC728368
ILMN_1685403	5.4726	0.024342	1.6136	0.042742	Glu11 - Glu5; Glu16 - Glu5; Glu7 - Glu5	MMP7
ILMN_1737015	5.8511	0.020456	1.6892	0.037226	Glu11 - Glu5; Glu16 - Glu5; Glu16 - Glu7	RPL39
ILMN_1661917	11.157	0.0031332	2.504	0.0082698	Glu11 - Glu5; Glu16 - Glu5; Glu16 - Glu7	LOC644039
ILMN_3290497	5.1105	0.028957	1.5382	0.049253	Glu16 - Glu5; Glu16 - Glu7	LOC643863
ILMN_1753342	11.644	0.0027363	2.5628	0.0074705	Glu16 - Glu11; Glu11 - Glu7; Glu16 - Glu5; Glu16 - Glu7	SAT1
ILMN_1776104	20.282	0.00042728	3.3693	0.0019004	Glu11 - Glu5; Glu11 - Glu7; Glu16 - Glu5; Glu16 - Glu7; Glu7 - Glu5	NDUFS5
ILMN_2413084	16.522	0.00086532	3.0628	0.0031414	Glu11 - Glu5; Glu11 - Glu7; Glu16 - Glu5; Glu16 - Glu7; Glu7 - Glu5	HSPA8
ILMN_1797776	53.61	1.22e-05	4.9147	0.00015334	Glu11 - Glu5; Glu11 - Glu7; Glu16 - Glu5; Glu16 - Glu7; Glu7 - Glu5	PRSS23
ILMN_1678143	141.54	2.86e-07	6.5442	1.9e-05	Glu11 - Glu5; Glu11 - Glu7; Glu16 - Glu5; Glu16 - Glu7; Glu7 - Glu5	ARHGDIB
ILMN_2366391	22.771	0.00028446	3.546	0.001408	Glu11 - Glu5; Glu11 - Glu7; Glu16 - Glu5; Glu16 - Glu7; Glu7 - Glu5	PRDX1
ILMN_1737398	35.342	5.79e-05	4.2371	0.0004701	Glu11 - Glu5; Glu11 - Glu7; Glu16 - Glu5; Glu16 - Glu7; Glu7 - Glu5	PTPLAD1
ILMN_3246401	17.991	0.00064713	3.189	0.0025175	Glu11 - Glu5; Glu11 - Glu7; Glu16 - Glu5; Glu16 - Glu7; Glu7 - Glu5	AIF1L
ILMN_1765043	9.0114	0.0060475	2.2184	0.013798	Glu11 - Glu5; Glu11 - Glu7; Glu16 - Glu5; Glu16 - Glu7	RPL38
ILMN_1800261	12.854	0.0019914	2.7008	0.0058802	Glu11 - Glu5; Glu11 - Glu7; Glu16 - Glu5; Glu16 - Glu7; Glu7 - Glu5	TUBA1B
ILMN_1701293	17.896	0.0006589	3.1812	0.0025494	Glu16 - Glu11; Glu11 - Glu5; Glu16 - Glu5; Glu16 - Glu7; Glu7 - Glu5	COX7A2
ILMN_1758907	65.162	5.79e-06	5.2376	0.00010075	Glu16 - Glu11; Glu11 - Glu5; Glu11 - Glu7; Glu16 - Glu5; Glu16 - Glu7	UGT1A6
ILMN_3272378	5.223	0.027415	1.562	0.046913	Glu11 - Glu5; Glu16 - Glu5	EZR
ILMN_1764494	10.847	0.0034236	2.4655	0.0088493	Glu11 - Glu5; Glu11 - Glu7; Glu16 - Glu5; Glu7 - Glu5	ATP5A1
ILMN_1706326	22.395	0.0003017	3.5204	0.0014729	Glu11 - Glu5; Glu16 - Glu5; Glu16 - Glu7; Glu7 - Glu5	MRPL33
ILMN_3247452	10.364	0.0039461	2.4038	0.0098929	Glu11 - Glu5; Glu16 - Glu5; Glu7 - Glu5	LOC100128731
ILMN_2341363	26.672	0.00016174	3.7912	0.00096038	Glu11 - Glu5; Glu16 - Glu5; Glu7 - Glu5	ATP5A1
ILMN_1715508	33.749	6.87e-05	4.1633	0.00052571	Glu16 - Glu11; Glu11 - Glu5; Glu7 - Glu11; Glu16 - Glu5; Glu7 - Glu5	NNMT
ILMN_1686367	17.95	0.00065218	3.1856	0.0025317	Glu11 - Glu5; Glu11 - Glu7; Glu16 - Glu5; Glu16 - Glu7; Glu7 - Glu5	HSPA8
ILMN_2232936	20.755	0.0003942	3.4043	0.0017961	Glu11 - Glu5; Glu11 - Glu7; Glu16 - Glu5; Glu16 - Glu7; Glu7 - Glu5	UQCRH
ILMN_3236481	121.43	5.2e-07	6.2839	2.65e-05	Glu16 - Glu11; Glu11 - Glu5; Glu11 - Glu7; Glu16 - Glu5; Glu16 - Glu7; Glu7 - Glu5	LOC100129086
ILMN_1723978	6.9632	0.012762	1.8941	0.025147	Glu16 - Glu11; Glu16 - Glu5; Glu7 - Glu5	LGALS1
ILMN_1732074	16.252	0.00091489	3.0386	0.0032809	Glu16 - Glu11; Glu11 - Glu5; Glu16 - Glu5; Glu16 - Glu7; Glu7 - Glu5	LOC648210
ILMN_1809477	294.12	1.6e-08	7.7964	6.15e-06	Glu16 - Glu11; Glu11 - Glu5; Glu11 - Glu7; Glu16 - Glu5; Glu16 - Glu7; Glu7 - Glu5	CARHSP1
ILMN_1742167	65.01	5.84e-06	5.2337	0.00010075	Glu11 - Glu5; Glu11 - Glu7; Glu16 - Glu5; Glu16 - Glu7; Glu7 - Glu5	TUBA1C
ILMN_2058070	76.928	3.06e-06	5.5145	6.92e-05	Glu16 - Glu11; Glu11 - Glu5; Glu16 - Glu5; Glu16 - Glu7; Glu7 - Glu5	NEDD8
ILMN_1795166	21.748	0.00033457	3.4755	0.0015933	Glu11 - Glu5; Glu16 - Glu5; Glu7 - Glu5	PTH1R
ILMN_1701731	10.129	0.004237	2.3729	0.010464	Glu11 - Glu5; Glu11 - Glu7; Glu16 - Glu5; Glu16 - Glu7	AKR1B1
ILMN_1784286	13.259	0.0018001	2.7447	0.0054835	Glu11 - Glu5; Glu16 - Glu5; Glu7 - Glu5	NDUFA1
ILMN_1772929	26.825	0.00015845	3.8001	0.00094746	Glu11 - Glu5; Glu11 - Glu7; Glu16 - Glu5; Glu16 - Glu7; Glu7 - Glu5	ATP5J
ILMN_1661799	48.197	1.82e-05	4.74	0.00020629	Glu16 - Glu11; Glu11 - Glu5; Glu11 - Glu7; Glu16 - Glu5; Glu16 - Glu7; Glu7 - Glu5	HIGD1A
ILMN_1795937	14.128	0.0014613	2.8353	0.0046978	Glu11 - Glu5; Glu16 - Glu5; Glu16 - Glu7; Glu7 - Glu5	VIL2
ILMN_3234831	7.6467	0.0097925	2.0091	0.020321	Glu16 - Glu11; Glu16 - Glu5; Glu16 - Glu7	LOC645296
ILMN_1800739	5.2527	0.027025	1.5682	0.046426	Glu16 - Glu5; Glu16 - Glu7	SPINT2
ILMN_1806408	28.56	0.00012632	3.8985	0.00081167	Glu16 - Glu11; Glu11 - Glu5; Glu16 - Glu5; Glu16 - Glu7; Glu7 - Glu5	ACADVL
ILMN_2313730	6.2467	0.017187	1.7648	0.032154	Glu11 - Glu5; Glu16 - Glu5; Glu16 - Glu7	RHOC
ILMN_1736700	51.002	1.47e-05	4.8327	0.00017579	Glu11 - Glu5; Glu11 - Glu7; Glu16 - Glu5; Glu16 - Glu7; Glu7 - Glu5	ALDOA
ILMN_1726647	31.913	8.43e-05	4.0741	0.00060798	Glu11 - Glu5; Glu11 - Glu7; Glu16 - Glu5; Glu16 - Glu7	LOC650646
ILMN_2308582	23.465	0.00025573	3.5922	0.0013041	Glu11 - Glu5; Glu16 - Glu5; Glu7 - Glu5	CYB5R3
ILMN_1749662	23.734	0.0002456	3.6098	0.001267	Glu16 - Glu11; Glu11 - Glu5; Glu16 - Glu5; Glu16 - Glu7	GPX1
ILMN_3263974	57.64	9.24e-06	5.0343	0.00012867	Glu16 - Glu11; Glu11 - Glu5; Glu11 - Glu7; Glu16 - Glu5; Glu16 - Glu7	KRT18P13
ILMN_2348093	13.521	0.0016885	2.7725	0.0052265	Glu11 - Glu5; Glu16 - Glu5; Glu16 - Glu7; Glu7 - Glu5	ATP5J
ILMN_3213573	12.077	0.0024353	2.6134	0.0068012	Glu16 - Glu11; Glu11 - Glu5; Glu16 - Glu5; Glu7 - Glu5	LOC645715
ILMN_1789136	13.294	0.0017845	2.7485	0.0054528	Glu11 - Glu5; Glu16 - Glu5; Glu7 - Glu5	SERF2
ILMN_1712155	7.1026	0.012074	1.9181	0.02407	Glu11 - Glu5; Glu11 - Glu7; Glu16 - Glu5	RPL6
ILMN_1805750	32.488	7.9e-05	4.1025	0.00057969	Glu11 - Glu5; Glu16 - Glu5; Glu7 - Glu5	IFITM3
ILMN_1668629	13.94	0.0015275	2.816	0.0048513	Glu11 - Glu5; Glu11 - Glu7; Glu16 - Glu5; Glu16 - Glu7	LOC401115
ILMN_1792508	6.979	0.012682	1.8968	0.025029	Glu11 - Glu5; Glu16 - Glu5; Glu7 - Glu5	TMEM59
ILMN_2188722	31.276	9.08e-05	4.0421	0.00063903	Glu16 - Glu11; Glu11 - Glu5; Glu11 - Glu7; Glu16 - Glu5; Glu16 - Glu7; Glu7 - Glu5	GLS
ILMN_1753101	14.67	0.00129	2.8894	0.0042762	Glu11 - Glu5; Glu16 - Glu5; Glu7 - Glu5	VTCN1
ILMN_2079004	8.5444	0.0070864	2.1496	0.015654	Glu16 - Glu11; Glu16 - Glu5; Glu16 - Glu7	MDH2
ILMN_1809957	7.8685	0.0090185	2.0449	0.019095	Glu11 - Glu5; Glu16 - Glu5; Glu7 - Glu5	AP2S1
ILMN_1742981	59.553	8.16e-06	5.0883	0.00011996	Glu16 - Glu11; Glu11 - Glu5; Glu16 - Glu5; Glu16 - Glu7; Glu7 - Glu5	TUBA1A
ILMN_1727458	28.673	0.00012454	3.9047	0.00080124	Glu11 - Glu5; Glu11 - Glu7; Glu16 - Glu5; Glu16 - Glu7; Glu7 - Glu5	HDAC1
ILMN_1770338	57.28	9.46e-06	5.0239	0.00013105	Glu16 - Glu11; Glu11 - Glu5; Glu11 - Glu7; Glu16 - Glu5; Glu16 - Glu7; Glu7 - Glu5	TM4SF1
ILMN_1705617	23.552	0.00025241	3.5979	0.0012914	Glu11 - Glu5; Glu11 - Glu7; Glu16 - Glu5; Glu16 - Glu7; Glu7 - Glu5	CFL1
ILMN_1674985	27.164	0.00015142	3.8198	0.00091862	Glu11 - Glu5; Glu11 - Glu7; Glu16 - Glu5; Glu16 - Glu7	TMEM51
ILMN_1696749	19.5	0.00048996	3.3098	0.0020665	Glu11 - Glu5; Glu16 - Glu5; Glu16 - Glu7; Glu7 - Glu5	LMNA
ILMN_2190084	11.43	0.0029025	2.5372	0.0078218	Glu11 - Glu5; Glu16 - Glu5; Glu16 - Glu7; Glu7 - Glu5	VAMP8
ILMN_2108735	20.784	0.00039231	3.4064	0.001791	Glu16 - Glu11; Glu11 - Glu5; Glu11 - Glu7; Glu16 - Glu5; Glu16 - Glu7	EEF1A2
ILMN_1752932	272.01	2.18e-08	7.662	6.92e-06	Glu16 - Glu11; Glu11 - Glu5; Glu11 - Glu7; Glu16 - Glu5; Glu16 - Glu7; Glu7 - Glu5	MPZL2
ILMN_1779258	91.807	1.54e-06	5.8112	4.58e-05	Glu16 - Glu11; Glu11 - Glu5; Glu11 - Glu7; Glu16 - Glu5; Glu16 - Glu7; Glu7 - Glu5	LOC644774
ILMN_1686573	254.39	2.84e-08	7.5469	7.88e-06	Glu16 - Glu11; Glu11 - Glu5; Glu11 - Glu7; Glu16 - Glu5; Glu16 - Glu7; Glu7 - Glu5	DEFB1
ILMN_1751258	15.058	0.0011824	2.9273	0.0039963	Glu11 - Glu5; Glu16 - Glu5; Glu16 - Glu7; Glu7 - Glu5	NDUFA4
ILMN_2186061	7.53	0.010233	1.99	0.021104	Glu11 - Glu5; Glu16 - Glu5; Glu16 - Glu7	PFKFB3
ILMN_1756982	25.68	0.00018534	3.732	0.0010469	Glu11 - Glu5; Glu11 - Glu7; Glu16 - Glu5; Glu16 - Glu7; Glu7 - Glu5	CLIC1
ILMN_3200330	33.617	6.97e-05	4.157	0.00052789	Glu11 - Glu5; Glu11 - Glu7; Glu16 - Glu5; Glu16 - Glu7; Glu7 - Glu5	LOC399988
ILMN_2369785	5.678	0.022129	1.655	0.039636	Glu11 - Glu5; Glu16 - Glu5; Glu7 - Glu5	SNRPD2
ILMN_1802252	13.364	0.0017544	2.7559	0.0053894	Glu11 - Glu5; Glu16 - Glu5; Glu7 - Glu5	GAPDH
ILMN_1712312	25.996	0.00017739	3.7511	0.001019	Glu11 - Glu5; Glu16 - Glu5; Glu16 - Glu7; Glu7 - Glu5	RAB11A
ILMN_1726417	22.279	0.00030729	3.5125	0.0014885	Glu11 - Glu5; Glu11 - Glu7; Glu16 - Glu5; Glu16 - Glu7; Glu7 - Glu5	MRPL33
ILMN_1672755	8.3172	0.0076724	2.1151	0.016698	Glu16 - Glu11; Glu16 - Glu5; Glu7 - Glu5	LOC649548
ILMN_1812638	20.151	0.00043707	3.3594	0.0019318	Glu11 - Glu5; Glu16 - Glu5; Glu7 - Glu5	ATP5L
ILMN_3301324	30.826	9.57e-05	4.0191	0.0006672	Glu16 - Glu11; Glu11 - Glu5; Glu7 - Glu11; Glu16 - Glu5; Glu16 - Glu7; Glu7 - Glu5	LOC729301
ILMN_1684205	10.122	0.0042452	2.3721	0.010475	Glu11 - Glu5; Glu16 - Glu5; Glu16 - Glu7	CIB1
ILMN_1732328	5.6474	0.022443	1.6489	0.040083	Glu11 - Glu5; Glu16 - Glu5	LOC646200
ILMN_2364022	16.124	0.00093978	3.027	0.0033349	Glu11 - Glu5; Glu11 - Glu7; Glu16 - Glu5; Glu16 - Glu7	SLC16A3
ILMN_1753584	62.91	6.62e-06	5.1792	0.0001092	Glu11 - Glu5; Glu11 - Glu7; Glu16 - Glu5; Glu16 - Glu7	KRT8
ILMN_1665792	87.509	1.86e-06	5.7306	5.16e-05	Glu11 - Glu5; Glu11 - Glu7; Glu16 - Glu5; Glu16 - Glu7	ITGA2
ILMN_1672496	11.49	0.0028549	2.5444	0.0077353	Glu11 - Glu5; Glu16 - Glu5; Glu7 - Glu5	DNAJA1
ILMN_1801307	43.999	2.56e-05	4.5912	0.00026073	Glu11 - Glu5; Glu16 - Glu5; Glu16 - Glu7; Glu7 - Glu5	TNFSF10
ILMN_1749447	6.4072	0.016047	1.7946	0.030398	Glu11 - Glu5; Glu16 - Glu5; Glu7 - Glu5	RPS9
ILMN_3201115	39.117	3.98e-05	4.4004	0.00035264	Glu11 - Glu5; Glu11 - Glu7; Glu16 - Glu5; Glu16 - Glu7; Glu7 - Glu5	LOC440043
ILMN_3290199	9.3308	0.0054451	2.264	0.012702	Glu11 - Glu5; Glu16 - Glu5; Glu7 - Glu5	LOC441073
ILMN_1655561	19.476	0.00049204	3.308	0.0020687	Glu11 - Glu5; Glu11 - Glu7; Glu16 - Glu5; Glu16 - Glu7	ARPC3
ILMN_1808508	67.444	5.07e-06	5.2949	9.47e-05	Glu16 - Glu11; Glu11 - Glu5; Glu11 - Glu7; Glu16 - Glu5; Glu16 - Glu7; Glu7 - Glu5	KITLG
ILMN_2173611	7.554	0.010141	1.9939	0.020965	Glu11 - Glu5; Glu16 - Glu5; Glu7 - Glu5	MT1E
ILMN_1795227	7.762	0.0093802	2.0278	0.019686	Glu11 - Glu5; Glu16 - Glu5; Glu7 - Glu5	DNCL1
ILMN_1707627	10.928	0.0033443	2.4757	0.0086983	Glu11 - Glu5; Glu16 - Glu5; Glu16 - Glu7; Glu7 - Glu5	TPI1
ILMN_2344204	6.6043	0.014774	1.8305	0.028389	Glu11 - Glu5; Glu16 - Glu5	PRR13
ILMN_1769810	15.665	0.0010357	2.9848	0.0036138	Glu11 - Glu5; Glu16 - Glu5; Glu7 - Glu5	ARL6IP5
ILMN_1791726	38.607	4.18e-05	4.3792	0.0003656	Glu11 - Glu5; Glu11 - Glu7; Glu16 - Glu5; Glu16 - Glu7; Glu7 - Glu5	TUBB3
ILMN_1774077	314.76	1.22e-08	7.913	5.67e-06	Glu16 - Glu11; Glu11 - Glu5; Glu11 - Glu7; Glu16 - Glu5; Glu16 - Glu7; Glu7 - Glu5	GBP2
ILMN_1687858	7.8943	0.0089335	2.049	0.018963	Glu11 - Glu5; Glu11 - Glu7; Glu16 - Glu5; Glu16 - Glu7	CALM2
ILMN_1729453	16.97	0.00079017	3.1023	0.0029368	Glu11 - Glu5; Glu16 - Glu5; Glu7 - Glu5	TSPAN9
ILMN_1784641	58.09	8.97e-06	5.0472	0.00012633	Glu11 - Glu5; Glu16 - Glu5; Glu16 - Glu7; Glu7 - Glu5	NDUFA3
ILMN_1662438	10.862	0.0034088	2.4674	0.0088272	Glu11 - Glu5; Glu16 - Glu5; Glu7 - Glu5	SOD1
ILMN_1688780	120.06	5.44e-07	6.2645	2.69e-05	Glu16 - Glu11; Glu11 - Glu5; Glu11 - Glu7; Glu16 - Glu5; Glu16 - Glu7; Glu7 - Glu5	S100A4
ILMN_1685774	6.5315	0.015229	1.8173	0.029124	Glu11 - Glu5; Glu16 - Glu5; Glu16 - Glu7	LOC647340
ILMN_3243890	36.937	4.92e-05	4.308	0.00041975	Glu11 - Glu5; Glu16 - Glu5; Glu16 - Glu7; Glu7 - Glu5	NDUFA2
ILMN_3206343	9.6171	0.0049673	2.3039	0.011893	Glu11 - Glu5; Glu16 - Glu5; Glu7 - Glu5	LOC644914
ILMN_2180866	9.6111	0.0049769	2.303	0.011898	Glu11 - Glu5; Glu16 - Glu5; Glu16 - Glu7; Glu7 - Glu5	RPS26P11
ILMN_1657722	22.937	0.00027724	3.5571	0.0013818	Glu16 - Glu11; Glu11 - Glu5; Glu7 - Glu11; Glu16 - Glu5; Glu7 - Glu5	RPS3A
ILMN_1811063	6.089	0.018406	1.735	0.03399	Glu11 - Glu5; Glu16 - Glu5	LOC649447
ILMN_1666372	16.929	0.00079673	3.0987	0.0029503	Glu11 - Glu5; Glu16 - Glu5; Glu7 - Glu5	ATP5H
ILMN_1757552	14.808	0.0012503	2.903	0.004175	Glu16 - Glu11; Glu11 - Glu5; Glu16 - Glu5; Glu7 - Glu5	PTRF
ILMN_1718766	13.962	0.0015195	2.8183	0.0048383	Glu11 - Glu5; Glu16 - Glu5; Glu7 - Glu5	MT1F
ILMN_2360710	9.5003	0.0051557	2.2877	0.012163	Glu11 - Glu5; Glu16 - Glu5; Glu16 - Glu7	TPM1
ILMN_3293676	21.393	0.00035451	3.4504	0.0016578	Glu16 - Glu11; Glu11 - Glu5; Glu16 - Glu5; Glu16 - Glu7; Glu7 - Glu5	LOC100131387
ILMN_1740426	49.454	1.65e-05	4.7822	0.000192	Glu16 - Glu11; Glu11 - Glu5; Glu11 - Glu7; Glu16 - Glu5; Glu16 - Glu7	RASD1
ILMN_3209832	51.293	1.44e-05	4.8421	0.00017328	Glu11 - Glu5; Glu16 - Glu5; Glu16 - Glu7; Glu7 - Glu5	LOC100131801
ILMN_1772537	10.84	0.0034302	2.4647	0.0088586	Glu11 - Glu5; Glu11 - Glu7; Glu16 - Glu5; Glu16 - Glu7	SCTR
ILMN_1718988	7.5614	0.010112	1.9951	0.020915	Glu11 - Glu5; Glu16 - Glu5; Glu7 - Glu5	DAZAP2
ILMN_1797604	17.812	0.0006696	3.1742	0.0025788	Glu11 - Glu5; Glu16 - Glu5; Glu16 - Glu7; Glu7 - Glu5	CAP1
ILMN_2205211	27.034	0.00015407	3.8123	0.00093011	Glu11 - Glu5; Glu16 - Glu5; Glu16 - Glu7; Glu7 - Glu5	LOC134997
ILMN_3251341	16.305	0.00090502	3.0433	0.0032595	Glu11 - Glu5; Glu11 - Glu7; Glu16 - Glu5; Glu16 - Glu7	TUBA1C
ILMN_1732923	47.132	1.98e-05	4.7034	0.00021797	Glu16 - Glu11; Glu11 - Glu5; Glu11 - Glu7; Glu16 - Glu5; Glu16 - Glu7	SIPA1L2
ILMN_1673305	7.1444	0.011877	1.9253	0.023749	Glu11 - Glu5; Glu16 - Glu5; Glu16 - Glu7	RHOC
ILMN_2201533	29.369	0.00011415	3.9425	0.00074788	Glu16 - Glu11; Glu11 - Glu5; Glu16 - Glu5; Glu16 - Glu7; Glu7 - Glu5	C17orf61
ILMN_1755749	13.076	0.0018836	2.725	0.0056484	Glu11 - Glu5; Glu11 - Glu7; Glu16 - Glu5; Glu16 - Glu7	PGK1
ILMN_1795429	6.9585	0.012786	1.8933	0.025165	Glu11 - Glu5; Glu16 - Glu5; Glu7 - Glu5	VCL
ILMN_1720745	34.944	6.04e-05	4.219	0.00048234	Glu11 - Glu5; Glu11 - Glu7; Glu16 - Glu5; Glu16 - Glu7; Glu7 - Glu5	LOC645385
ILMN_1693311	7.3351	0.011026	1.9576	0.02237	Glu11 - Glu5; Glu11 - Glu7; Glu16 - Glu5	TMBIM6
ILMN_1787026	19.295	0.00050827	3.2939	0.0021102	Glu16 - Glu11; Glu11 - Glu5; Glu16 - Glu5; Glu16 - Glu7	SEC61G
ILMN_1661945	17.589	0.00069922	3.1554	0.0026601	Glu16 - Glu11; Glu16 - Glu5; Glu16 - Glu7	C14orf156
ILMN_2167617	7.8872	0.0089567	2.0479	0.018976	Glu11 - Glu5; Glu16 - Glu5; Glu16 - Glu7	NACA
ILMN_2119945	48.79	1.74e-05	4.76	0.00019926	Glu11 - Glu5; Glu11 - Glu7; Glu16 - Glu5; Glu16 - Glu7; Glu7 - Glu5	NDUFB3
ILMN_3201480	6.0562	0.018672	1.7288	0.034419	Glu16 - Glu11; Glu16 - Glu5; Glu16 - Glu7	LOC643358
ILMN_1707783	9.2479	0.005594	2.2523	0.012995	Glu16 - Glu11; Glu11 - Glu5; Glu16 - Glu5; Glu16 - Glu7	CCDC72
ILMN_1654151	55.576	1.06e-05	4.9741	0.00014075	Glu11 - Glu5; Glu11 - Glu7; Glu16 - Glu5; Glu16 - Glu7	COX6C
ILMN_3307693	71.878	3.97e-06	5.401	8.07e-05	Glu16 - Glu11; Glu11 - Glu5; Glu11 - Glu7; Glu16 - Glu5; Glu16 - Glu7; Glu7 - Glu5	WFDC2
ILMN_2340065	9.1338	0.0058072	2.236	0.013373	Glu11 - Glu5; Glu16 - Glu5; Glu7 - Glu5	UBL5
ILMN_1739335	10.93	0.003343	2.4759	0.0086983	Glu11 - Glu5; Glu16 - Glu5; Glu16 - Glu7; Glu7 - Glu5	LOC400948
ILMN_1760338	40.774	3.41e-05	4.4675	0.00031664	Glu16 - Glu11; Glu11 - Glu5; Glu16 - Glu5; Glu16 - Glu7; Glu7 - Glu5	LOC643357
ILMN_2313901	7.153	0.011836	1.9268	0.023687	Glu11 - Glu5; Glu16 - Glu5; Glu7 - Glu5	PAM
ILMN_1702177	70.927	4.18e-06	5.3788	8.29e-05	Glu16 - Glu11; Glu11 - Glu5; Glu11 - Glu7; Glu16 - Glu5; Glu16 - Glu7; Glu7 - Glu5	GLO1
ILMN_1792489	5.931	0.019738	1.7047	0.036142	Glu11 - Glu5; Glu16 - Glu5; Glu16 - Glu7	ARPC2
ILMN_2374352	11.536	0.0028187	2.5499	0.0076497	Glu11 - Glu5; Glu16 - Glu5; Glu16 - Glu7	DBNDD1
ILMN_2234758	6.3188	0.016662	1.7783	0.031373	Glu11 - Glu5; Glu16 - Glu5	SRP14
ILMN_1755883	13.733	0.0016044	2.7947	0.005038	Glu11 - Glu5; Glu16 - Glu5; Glu7 - Glu5	RPS27A
ILMN_2336609	31.476	8.87e-05	4.0522	0.00063004	Glu11 - Glu5; Glu11 - Glu7; Glu16 - Glu5; Glu16 - Glu7; Glu7 - Glu5	SYTL2
ILMN_1655261	99.693	1.12e-06	5.9501	3.87e-05	Glu11 - Glu5; Glu11 - Glu7; Glu16 - Glu5; Glu16 - Glu7; Glu7 - Glu5	ERP27
ILMN_1665280	17.424	0.00072208	3.1414	0.0027287	Glu16 - Glu11; Glu11 - Glu5; Glu16 - Glu5; Glu16 - Glu7; Glu7 - Glu5	SPCS1
ILMN_1804929	80.82	2.53e-06	5.5971	6.32e-05	Glu11 - Glu5; Glu11 - Glu7; Glu16 - Glu5; Glu16 - Glu7	OXTR
ILMN_3219643	7.1487	0.011857	1.926	0.023718	Glu11 - Glu5; Glu11 - Glu7; Glu16 - Glu5; Glu16 - Glu7	LOC401537
ILMN_1780036	15.565	0.0010582	2.9754	0.0036736	Glu11 - Glu5; Glu16 - Glu5; Glu16 - Glu7; Glu7 - Glu5	WDR1
ILMN_3291709	34.14	6.58e-05	4.1817	0.00051082	Glu16 - Glu11; Glu11 - Glu5; Glu16 - Glu5; Glu16 - Glu7; Glu7 - Glu5	LOC402175
ILMN_1779182	50.578	1.52e-05	4.819	0.00017928	Glu11 - Glu5; Glu11 - Glu7; Glu16 - Glu5; Glu16 - Glu7; Glu7 - Glu5	TMEM98
ILMN_1711566	5.4504	0.024598	1.6091	0.043085	Glu16 - Glu5; Glu7 - Glu5	TIMP1
ILMN_1684306	217.77	5.24e-08	7.2803	1.06e-05	Glu16 - Glu11; Glu11 - Glu5; Glu11 - Glu7; Glu16 - Glu5; Glu16 - Glu7; Glu7 - Glu5	S100A4
ILMN_1726222	55.981	1.03e-05	4.9861	0.00013876	Glu11 - Glu5; Glu16 - Glu5; Glu16 - Glu7; Glu7 - Glu5	FLOT2
ILMN_1787567	28.413	0.00012871	3.8904	0.00082279	Glu11 - Glu5; Glu16 - Glu5; Glu7 - Glu5	TSC22D1
ILMN_1689097	17.269	0.00074448	3.1281	0.0027982	Glu16 - Glu11; Glu11 - Glu5; Glu11 - Glu7; Glu16 - Glu5; Glu16 - Glu7	NAT5
ILMN_2274775	11.16	0.0031306	2.5044	0.0082672	Glu11 - Glu5; Glu16 - Glu5; Glu16 - Glu7	SLC44A4
ILMN_1700695	23.299	0.00026225	3.5813	0.0013242	Glu16 - Glu11; Glu11 - Glu5; Glu11 - Glu7; Glu16 - Glu5; Glu16 - Glu7; Glu7 - Glu5	SLC44A1
ILMN_1661170	26.077	0.00017541	3.7559	0.0010126	Glu11 - Glu5; Glu11 - Glu7; Glu16 - Glu5; Glu16 - Glu7; Glu7 - Glu5	NDUFB8
ILMN_1811238	91.348	1.57e-06	5.8028	4.58e-05	Glu16 - Glu11; Glu11 - Glu5; Glu11 - Glu7; Glu16 - Glu5; Glu16 - Glu7; Glu7 - Glu5	ALPK2
ILMN_2300186	21.063	0.00037439	3.4267	0.0017266	Glu11 - Glu5; Glu16 - Glu5; Glu16 - Glu7; Glu7 - Glu5	DYNLL1
ILMN_2163723	29.822	0.00010796	3.9667	0.00071864	Glu11 - Glu5; Glu11 - Glu7; Glu16 - Glu5; Glu16 - Glu7	KRT7
ILMN_2237428	62.654	6.72e-06	5.1724	0.00010932	Glu11 - Glu5; Glu11 - Glu7; Glu16 - Glu5; Glu16 - Glu7; Glu7 - Glu5	SCD5
ILMN_1719661	49.453	1.65e-05	4.7821	0.000192	Glu11 - Glu5; Glu11 - Glu7; Glu16 - Glu5; Glu16 - Glu7; Glu7 - Glu5	SEPX1
ILMN_1733927	8.2003	0.0079976	2.097	0.017262	Glu16 - Glu11; Glu11 - Glu5; Glu16 - Glu5; Glu16 - Glu7	TCEB2
ILMN_1791332	15.84	0.00099785	3.0009	0.0035128	Glu16 - Glu11; Glu11 - Glu5; Glu16 - Glu5; Glu16 - Glu7	ATP5O
ILMN_1794912	9.12	0.0058337	2.2341	0.01342	Glu11 - Glu5; Glu16 - Glu5; Glu7 - Glu5	ATP5H
ILMN_2333594	8.9503	0.0061721	2.2096	0.014012	Glu11 - Glu5; Glu16 - Glu5; Glu16 - Glu7; Glu7 - Glu5	SUMO2
ILMN_1729816	23.939	0.00023818	3.6231	0.001239	Glu16 - Glu11; Glu11 - Glu5; Glu16 - Glu5; Glu16 - Glu7; Glu7 - Glu5	VDAC3
ILMN_1779234	13.875	0.0015512	2.8093	0.0049079	Glu11 - Glu5; Glu16 - Glu5; Glu7 - Glu5	CXCL6
ILMN_1703006	16.713	0.00083226	3.0797	0.003053	Glu16 - Glu11; Glu11 - Glu5; Glu16 - Glu5; Glu16 - Glu7; Glu7 - Glu5	MTCH1
ILMN_3294335	6.2184	0.017397	1.7595	0.032439	Glu11 - Glu5; Glu16 - Glu5; Glu7 - Glu5	LOC646294
ILMN_2191681	19.811	0.00046378	3.3337	0.0020021	Glu16 - Glu11; Glu11 - Glu5; Glu11 - Glu7; Glu16 - Glu5; Glu16 - Glu7	CHCHD2
ILMN_1680314	5.9326	0.019723	1.705	0.036129	Glu16 - Glu5; Glu16 - Glu7	TXN
ILMN_2143685	22.78	0.00028409	3.5465	0.0014078	Glu11 - Glu5; Glu11 - Glu7; Glu16 - Glu5; Glu16 - Glu7	CLDN7
ILMN_1808939	7.8501	0.0090798	2.0419	0.019217	Glu11 - Glu5; Glu16 - Glu5; Glu7 - Glu5	RPS6
ILMN_1765459	12.834	0.0020017	2.6986	0.005888	Glu11 - Glu5; Glu16 - Glu5; Glu16 - Glu7; Glu7 - Glu5	S100A13
ILMN_1761946	34.877	6.08e-05	4.2159	0.00048423	Glu11 - Glu5; Glu11 - Glu7; Glu16 - Glu5; Glu16 - Glu7	PROM2
ILMN_1728512	13.023	0.0019088	2.7192	0.0057035	Glu11 - Glu5; Glu11 - Glu7; Glu16 - Glu5; Glu16 - Glu7; Glu7 - Glu5	YWHAH
ILMN_1655765	23.556	0.00025225	3.5982	0.0012914	Glu11 - Glu5; Glu11 - Glu7; Glu16 - Glu5; Glu16 - Glu7	MRPS21
ILMN_2207539	14.969	0.0012061	2.9186	0.0040658	Glu16 - Glu11; Glu11 - Glu5; Glu16 - Glu5; Glu16 - Glu7	RPS17
ILMN_3298582	27.941	0.00013675	3.8641	0.00085989	Glu11 - Glu5; Glu11 - Glu7; Glu16 - Glu5; Glu16 - Glu7; Glu7 - Glu5	LOC728873
ILMN_1769705	33.476	7.07e-05	4.1503	0.00053259	Glu11 - Glu5; Glu11 - Glu7; Glu16 - Glu5; Glu16 - Glu7; Glu7 - Glu5	LOC440093
ILMN_1755897	6.4997	0.015433	1.8116	0.029424	Glu11 - Glu5; Glu16 - Glu5	UGT2B7
ILMN_1694385	5.7971	0.020961	1.6786	0.037924	Glu11 - Glu5; Glu16 - Glu5; Glu7 - Glu5	YWHAB
ILMN_1742887	7.504	0.010335	1.9857	0.021302	Glu11 - Glu5; Glu16 - Glu5; Glu7 - Glu5	LOC645058
ILMN_1739946	7.1264	0.011961	1.9222	0.023899	Glu11 - Glu5; Glu16 - Glu5; Glu7 - Glu5	VKORC1
ILMN_1751956	8.4897	0.0072222	2.1413	0.015863	Glu11 - Glu5; Glu16 - Glu5; Glu7 - Glu5	MGST3
ILMN_3243441	6.2432	0.017212	1.7642	0.032188	Glu11 - Glu5; Glu16 - Glu5; Glu7 - Glu5	EEF1AL7
ILMN_1795228	7.3586	0.010926	1.9615	0.022186	Glu11 - Glu5; Glu16 - Glu5; Glu16 - Glu7	ZFAND5
ILMN_3305949	5.34	0.025917	1.5864	0.044846	Glu11 - Glu5; Glu16 - Glu5; Glu7 - Glu5	LOC730246
ILMN_1673566	34.741	6.17e-05	4.2096	0.00048811	Glu16 - Glu11; Glu11 - Glu5; Glu16 - Glu5; Glu16 - Glu7; Glu7 - Glu5	ADAMTS1
ILMN_1724658	17.696	0.00068476	3.1645	0.0026171	Glu16 - Glu11; Glu11 - Glu5; Glu16 - Glu5; Glu16 - Glu7; Glu7 - Glu5	BNIP3
ILMN_3205656	10.96	0.0033143	2.4796	0.0086473	Glu11 - Glu5; Glu11 - Glu7; Glu16 - Glu5; Glu16 - Glu7	LOC391075
ILMN_3241234	11.411	0.002918	2.5349	0.0078468	Glu11 - Glu5; Glu16 - Glu5; Glu16 - Glu7	LOC730278
ILMN_1801928	5.6797	0.022113	1.6554	0.03962	Glu11 - Glu5; Glu16 - Glu5; Glu16 - Glu7	YWHAZ
ILMN_1748767	42.868	2.83e-05	4.5488	0.00027755	Glu11 - Glu5; Glu16 - Glu5; Glu16 - Glu7; Glu7 - Glu5	LOC730740
ILMN_1659437	16.204	0.00092417	3.0343	0.0033023	Glu11 - Glu5; Glu11 - Glu7; Glu16 - Glu5; Glu16 - Glu7	TXNDC17
ILMN_1672389	7.3812	0.010832	1.9653	0.022029	Glu11 - Glu5; Glu16 - Glu5; Glu7 - Glu5	CRYZ
ILMN_1726603	8.4783	0.0072511	2.1396	0.015901	Glu11 - Glu5; Glu16 - Glu5; Glu7 - Glu5	ATP5I
ILMN_2067370	25.938	0.0001788	3.7476	0.0010215	Glu11 - Glu5; Glu11 - Glu7; Glu16 - Glu5; Glu16 - Glu7; Glu7 - Glu5	SNRPF
ILMN_2101885	56.737	9.81e-06	5.0082	0.00013403	Glu11 - Glu5; Glu16 - Glu5; Glu16 - Glu7; Glu7 - Glu5	TUBB
ILMN_1651705	39.845	3.71e-05	4.4302	0.00033447	Glu16 - Glu11; Glu11 - Glu5; Glu16 - Glu5; Glu16 - Glu7; Glu7 - Glu5	CAT
ILMN_3243291	22.92	0.00027796	3.556	0.0013826	Glu11 - Glu5; Glu11 - Glu7; Glu16 - Glu5; Glu16 - Glu7	LOC100133372
ILMN_1803213	23.74	0.00024538	3.6102	0.001267	Glu11 - Glu5; Glu11 - Glu7; Glu16 - Glu5; Glu7 - Glu5	MXRA5
ILMN_3291098	5.2369	0.027231	1.5649	0.046668	Glu11 - Glu5; Glu16 - Glu5; Glu7 - Glu5	LOC643531
ILMN_1721626	153.73	2.07e-07	6.6849	1.77e-05	Glu11 - Glu16; Glu11 - Glu5; Glu11 - Glu7; Glu16 - Glu5; Glu7 - Glu5	ARID5B
ILMN_1720838	13.585	0.0016626	2.7792	0.0051721	Glu11 - Glu5; Glu16 - Glu5; Glu16 - Glu7; Glu7 - Glu5	DECR1
ILMN_1759097	93.7	1.43e-06	5.8456	4.32e-05	Glu16 - Glu11; Glu11 - Glu5; Glu11 - Glu7; Glu16 - Glu5; Glu16 - Glu7; Glu7 - Glu5	MLLT11
ILMN_1683026	11.384	0.0029398	2.5317	0.0078885	Glu11 - Glu5; Glu16 - Glu5; Glu16 - Glu7; Glu7 - Glu5	PSMB10
ILMN_1741148	18.746	0.00056163	3.2506	0.0022715	Glu11 - Glu5; Glu11 - Glu7; Glu16 - Glu5; Glu16 - Glu7	ALDOA
ILMN_3297577	22.645	0.00029011	3.5374	0.0014288	Glu11 - Glu5; Glu16 - Glu5; Glu16 - Glu7; Glu7 - Glu5	LOC729841
ILMN_1746588	11.299	0.0030105	2.5214	0.0080437	Glu11 - Glu5; Glu11 - Glu7; Glu16 - Glu5; Glu16 - Glu7	TALDO1
ILMN_2119937	9.0226	0.0060251	2.22	0.01376	Glu11 - Glu5; Glu16 - Glu5; Glu7 - Glu5	NDUFB3
ILMN_1803392	33.405	7.13e-05	4.1469	0.00053515	Glu11 - Glu5; Glu11 - Glu7; Glu16 - Glu5; Glu7 - Glu5	TAX1BP3
ILMN_1728049	19.971	0.00045098	3.3458	0.0019724	Glu11 - Glu5; Glu11 - Glu7; Glu16 - Glu5; Glu16 - Glu7	S100A16
ILMN_1801616	23.046	0.00027262	3.5644	0.0013642	Glu16 - Glu11; Glu11 - Glu5; Glu16 - Glu5; Glu16 - Glu7; Glu7 - Glu5	EMP1
ILMN_1781791	20.132	0.00043853	3.358	0.0019331	Glu16 - Glu11; Glu11 - Glu5; Glu16 - Glu5; Glu16 - Glu7; Glu7 - Glu5	PRRG1
ILMN_1743065	12.172	0.0023747	2.6244	0.0066879	Glu11 - Glu5; Glu11 - Glu7; Glu16 - Glu5; Glu16 - Glu7	PTPLAD1
ILMN_1782050	66.721	5.29e-06	5.2769	9.67e-05	Glu11 - Glu5; Glu16 - Glu5; Glu7 - Glu5	CEBPD
ILMN_3276990	7.1667	0.011773	1.9291	0.02358	Glu11 - Glu5; Glu11 - Glu7; Glu16 - Glu5; Glu16 - Glu7	LOC389141
ILMN_2167616	12.03	0.0024662	2.608	0.0068721	Glu16 - Glu11; Glu11 - Glu5; Glu16 - Glu5; Glu7 - Glu5	NACA
ILMN_2139970	32.026	8.32e-05	4.0797	0.00060208	Glu16 - Glu11; Glu11 - Glu5; Glu11 - Glu7; Glu16 - Glu5; Glu16 - Glu7	ALDH1A3
ILMN_2369682	20.337	0.00042325	3.3734	0.0018858	Glu11 - Glu5; Glu11 - Glu7; Glu16 - Glu5; Glu16 - Glu7; Glu7 - Glu5	HNRPA2B1
ILMN_3256004	12.14	0.0023951	2.6207	0.0067302	Glu11 - Glu5; Glu16 - Glu5; Glu16 - Glu7; Glu7 - Glu5	LOC100130003
ILMN_3202734	10.766	0.0035046	2.4554	0.0090028	Glu11 - Glu5; Glu16 - Glu5; Glu7 - Glu5	LOC100132742
ILMN_3293685	7.0564	0.012297	1.9102	0.024406	Glu16 - Glu11; Glu16 - Glu5; Glu16 - Glu7	LOC286444
ILMN_1764964	18.527	0.00058492	3.2329	0.0023318	Glu16 - Glu11; Glu11 - Glu5; Glu16 - Glu5; Glu16 - Glu7; Glu7 - Glu5	IFNGR2
ILMN_3224907	30.166	0.00010356	3.9848	0.00069994	Glu16 - Glu11; Glu11 - Glu5; Glu16 - Glu5; Glu16 - Glu7; Glu7 - Glu5	LOC728672
ILMN_1696657	1025.1	1.11e-10	9.9531	4.07e-07	Glu16 - Glu11; Glu11 - Glu5; Glu11 - Glu7; Glu16 - Glu5; Glu16 - Glu7; Glu7 - Glu5	LRRN2
ILMN_1806023	20.899	0.00038479	3.4148	0.0017615	Glu11 - Glu5; Glu11 - Glu7; Glu16 - Glu5; Glu16 - Glu7; Glu7 - Glu5	JUN
ILMN_1704750	7.4148	0.010693	1.9709	0.0218	Glu11 - Glu5; Glu16 - Glu5	LOC647000
ILMN_1781290	5.7495	0.021418	1.6692	0.038575	Glu11 - Glu5; Glu16 - Glu5	RHOA
ILMN_2090105	52.324	1.33e-05	4.8748	0.00016509	Glu11 - Glu5; Glu11 - Glu7; Glu16 - Glu5; Glu16 - Glu7; Glu7 - Glu5	TAGLN2
ILMN_2354381	9.4391	0.0052578	2.2792	0.012334	Glu11 - Glu5; Glu16 - Glu5; Glu7 - Glu5	PON2
ILMN_1659550	9.5488	0.0050765	2.2944	0.012047	Glu16 - Glu11; Glu16 - Glu5; Glu16 - Glu7	LOC388654
ILMN_1690844	9.5626	0.0050541	2.2964	0.012017	Glu11 - Glu5; Glu16 - Glu5; Glu16 - Glu7; Glu7 - Glu5	LOC387820
ILMN_3225784	5.4967	0.024069	1.6185	0.042351	Glu16 - Glu5; Glu16 - Glu7	LOC730029
ILMN_2305544	18.473	0.00059085	3.2285	0.0023479	Glu11 - Glu16; Glu11 - Glu5; Glu16 - Glu5; Glu7 - Glu5	DBI
ILMN_1660635	33.806	6.82e-05	4.166	0.00052476	Glu11 - Glu5; Glu11 - Glu7; Glu16 - Glu5; Glu16 - Glu7; Glu7 - Glu5	LACTB2
ILMN_1770725	43.835	2.6e-05	4.5851	0.00026306	Glu11 - Glu5; Glu16 - Glu5; Glu16 - Glu7; Glu7 - Glu5	AIF1L
ILMN_3240316	9.4091	0.0053089	2.275	0.012442	Glu11 - Glu5; Glu16 - Glu5; Glu16 - Glu7	TMSL3
ILMN_1680996	71.189	4.12e-06	5.3849	8.24e-05	Glu11 - Glu5; Glu11 - Glu7; Glu16 - Glu5; Glu16 - Glu7; Glu7 - Glu5	ALOX5
ILMN_1663313	5.6161	0.022769	1.6427	0.04052	Glu11 - Glu5; Glu16 - Glu5; Glu7 - Glu5	AMY1C
ILMN_1660436	11.419	0.0029115	2.5359	0.0078412	Glu11 - Glu5; Glu11 - Glu7; Glu16 - Glu5; Glu16 - Glu7	HSPA1B
ILMN_1760683	9.7004	0.0048383	2.3153	0.011645	Glu11 - Glu5; Glu16 - Glu5; Glu16 - Glu7	SFRS9
ILMN_2398572	9.5603	0.0050579	2.296	0.012017	Glu11 - Glu5; Glu16 - Glu5; Glu7 - Glu5	FXYD2
ILMN_1695917	26.696	0.00016121	3.7926	0.00096038	Glu11 - Glu5; Glu16 - Glu5; Glu7 - Glu5	C5orf15
ILMN_1730986	92.255	1.52e-06	5.8194	4.56e-05	Glu16 - Glu11; Glu11 - Glu5; Glu11 - Glu7; Glu16 - Glu5; Glu16 - Glu7; Glu7 - Glu5	MALT1
ILMN_3284584	7.0562	0.012298	1.9102	0.024406	Glu11 - Glu5; Glu16 - Glu5; Glu16 - Glu7	LOC390345
ILMN_2041101	7.0109	0.012522	1.9023	0.024741	Glu11 - Glu5; Glu16 - Glu5; Glu7 - Glu5	ANXA2P1
ILMN_2187746	76.559	3.12e-06	5.5064	7.02e-05	Glu11 - Glu5; Glu11 - Glu7; Glu16 - Glu5; Glu16 - Glu7; Glu7 - Glu5	EMX2
ILMN_2154671	9.9439	0.0044844	2.3483	0.010962	Glu11 - Glu5; Glu16 - Glu5; Glu7 - Glu5	COX6B1
ILMN_1719032	19.837	0.00046161	3.3357	0.0019997	Glu11 - Glu5; Glu16 - Glu5; Glu7 - Glu5	LSM3
ILMN_1666670	47.758	1.88e-05	4.725	0.00021113	Glu11 - Glu5; Glu16 - Glu5; Glu16 - Glu7; Glu7 - Glu5	RBX1
ILMN_1711899	63.86	6.25e-06	5.2041	0.00010618	Glu11 - Glu5; Glu11 - Glu7; Glu16 - Glu5; Glu16 - Glu7; Glu7 - Glu5	ANXA2
ILMN_3261197	6.1435	0.017972	1.7454	0.033337	Glu11 - Glu5; Glu16 - Glu5	ATP5E
ILMN_1692177	90.021	1.67e-06	5.7782	4.76e-05	Glu11 - Glu5; Glu16 - Glu5; Glu16 - Glu7; Glu7 - Glu5	TSC22D1
ILMN_1734929	185.97	9.77e-08	7.01	1.44e-05	Glu11 - Glu16; Glu11 - Glu5; Glu16 - Glu5; Glu7 - Glu5	BBOX1
ILMN_1676663	121.21	5.24e-07	6.2808	2.65e-05	Glu16 - Glu11; Glu11 - Glu5; Glu11 - Glu7; Glu16 - Glu5; Glu16 - Glu7	TNFRSF11B
ILMN_1680738	69.897	4.42e-06	5.3544	8.7e-05	Glu11 - Glu5; Glu11 - Glu7; Glu16 - Glu5; Glu16 - Glu7; Glu7 - Glu5	C5orf13
ILMN_1668721	10.142	0.0042203	2.3747	0.010434	Glu11 - Glu5; Glu16 - Glu5; Glu7 - Glu5	CCND3
ILMN_1656910	400.28	4.71e-09	8.3272	3.36e-06	Glu16 - Glu11; Glu11 - Glu5; Glu11 - Glu7; Glu16 - Glu5; Glu16 - Glu7; Glu7 - Glu5	TRIM6
ILMN_1671565	12.734	0.0020527	2.6877	0.0060079	Glu11 - Glu5; Glu16 - Glu5; Glu7 - Glu5	RNASET2
ILMN_1674782	55.134	1.09e-05	4.9609	0.00014281	Glu11 - Glu5; Glu11 - Glu7; Glu16 - Glu5; Glu16 - Glu7; Glu7 - Glu5	LOC375295
ILMN_1701749	13.191	0.0018306	2.7374	0.005539	Glu11 - Glu5; Glu11 - Glu7; Glu16 - Glu5; Glu16 - Glu7	UQCRFS1
ILMN_1695423	270.86	2.21e-08	7.6547	6.92e-06	Glu16 - Glu11; Glu11 - Glu5; Glu11 - Glu7; Glu16 - Glu5; Glu16 - Glu7; Glu7 - Glu5	CD9
ILMN_2055165	13.177	0.0018367	2.736	0.0055448	Glu11 - Glu5; Glu16 - Glu5; Glu16 - Glu7; Glu7 - Glu5	MRFAP1
ILMN_2407168	11.751	0.002658	2.5754	0.0073008	Glu11 - Glu5; Glu16 - Glu5; Glu16 - Glu7	S100A13
ILMN_1718136	11.968	0.0025071	2.6008	0.0069551	Glu11 - Glu5; Glu16 - Glu5; Glu16 - Glu7; Glu7 - Glu5	UQCRHL
ILMN_2337241	5.2662	0.02685	1.5711	0.046151	Glu16 - Glu5	RPS15A
ILMN_1708627	19.64	0.00047798	3.3206	0.0020342	Glu11 - Glu5; Glu16 - Glu5; Glu7 - Glu5	LOC653226
ILMN_1668194	112.92	6.91e-07	6.1607	3.03e-05	Glu16 - Glu11; Glu11 - Glu5; Glu11 - Glu7; Glu16 - Glu5; Glu16 - Glu7; Glu7 - Glu5	LMTK3
ILMN_2356284	5.9078	0.019943	1.7002	0.036464	Glu11 - Glu5; Glu16 - Glu5	PFDN5
ILMN_1705231	214.45	5.57e-08	7.2539	1.06e-05	Glu16 - Glu11; Glu11 - Glu5; Glu11 - Glu7; Glu16 - Glu5; Glu16 - Glu7; Glu7 - Glu5	SLCO2A1
ILMN_1738578	151.04	2.21e-07	6.6548	1.77e-05	Glu16 - Glu11; Glu11 - Glu5; Glu16 - Glu5; Glu16 - Glu7; Glu7 - Glu5	FILIP1L
ILMN_1708143	33.573	7e-05	4.155	0.00052933	Glu16 - Glu11; Glu11 - Glu5; Glu16 - Glu5; Glu16 - Glu7; Glu7 - Glu5	FAM127A
ILMN_1674609	20.137	0.00043815	3.3584	0.0019331	Glu16 - Glu11; Glu11 - Glu5; Glu11 - Glu7; Glu16 - Glu5; Glu16 - Glu7	CLTB
ILMN_1803277	34.582	6.28e-05	4.2023	0.00049411	Glu11 - Glu5; Glu16 - Glu5; Glu7 - Glu5	MVP
ILMN_1693287	37.439	4.68e-05	4.3297	0.00040339	Glu16 - Glu11; Glu11 - Glu5; Glu11 - Glu7; Glu16 - Glu5; Glu16 - Glu7	POMP
ILMN_1676393	20.211	0.00043258	3.3639	0.0019171	Glu11 - Glu5; Glu16 - Glu5; Glu7 - Glu5	ATP5G1
ILMN_1651819	79.4	2.71e-06	5.5674	6.44e-05	Glu11 - Glu5; Glu16 - Glu5; Glu7 - Glu5	GALNT11
ILMN_1782419	157.53	1.88e-07	6.7265	1.71e-05	Glu16 - Glu11; Glu11 - Glu5; Glu11 - Glu7; Glu16 - Glu5; Glu16 - Glu7; Glu7 - Glu5	GNG11
ILMN_2099594	5.6113	0.022819	1.6417	0.040567	Glu11 - Glu5; Glu16 - Glu5; Glu7 - Glu5	SRP9
ILMN_2114720	33.622	6.96e-05	4.1573	0.00052789	Glu16 - Glu11; Glu11 - Glu5; Glu16 - Glu5; Glu16 - Glu7; Glu7 - Glu5	SLPI
ILMN_2370091	5.9497	0.019573	1.7083	0.035899	Glu11 - Glu5; Glu16 - Glu5; Glu7 - Glu5	NGFRAP1
ILMN_1720048	50.531	1.52e-05	4.8175	0.00017949	Glu16 - Glu11; Glu11 - Glu5; Glu16 - Glu5; Glu16 - Glu7; Glu7 - Glu5	CCL2
ILMN_1654072	101.4	1.05e-06	5.9788	3.7e-05	Glu16 - Glu11; Glu11 - Glu5; Glu11 - Glu7; Glu16 - Glu5; Glu16 - Glu7; Glu7 - Glu5	CX3CL1
ILMN_1759766	7.3145	0.011114	1.9541	0.02253	Glu11 - Glu5; Glu16 - Glu5; Glu7 - Glu5	CTXN1
ILMN_2371055	84.835	2.1e-06	5.6785	5.64e-05	Glu11 - Glu5; Glu16 - Glu5; Glu7 - Glu5	EFNA1
ILMN_2359742	17.974	0.00064917	3.1876	0.0025235	Glu11 - Glu5; Glu16 - Glu5; Glu7 - Glu5	CTSB
ILMN_1718132	9.4391	0.0052579	2.2792	0.012334	Glu11 - Glu5; Glu16 - Glu5; Glu7 - Glu5	ECHS1
ILMN_1660832	7.0316	0.012419	1.9059	0.024577	Glu16 - Glu11; Glu16 - Glu5; Glu7 - Glu5	LOC285053
ILMN_1691097	5.4126	0.02504	1.6014	0.043707	Glu16 - Glu5; Glu16 - Glu7	HSP90AA1
ILMN_2310621	18.676	0.000569	3.2449	0.0022917	Glu11 - Glu5; Glu16 - Glu5; Glu7 - Glu5	ATP5J2
ILMN_1750101	18.241	0.00061714	3.2096	0.0024292	Glu11 - Glu5; Glu11 - Glu7; Glu16 - Glu5; Glu16 - Glu7	S100A11
ILMN_1782439	5.3931	0.025272	1.5974	0.043973	Glu11 - Glu5; Glu16 - Glu5	CNN3
ILMN_1682717	7.6469	0.009792	2.0091	0.020321	Glu11 - Glu7; Glu16 - Glu5; Glu16 - Glu7	IER3
ILMN_1798496	27.323	0.00014826	3.829	0.00090607	Glu11 - Glu5; Glu11 - Glu7; Glu16 - Glu5; Glu16 - Glu7; Glu7 - Glu5	HOXB8
ILMN_1807397	14.778	0.0012589	2.9	0.0041968	Glu11 - Glu5; Glu11 - Glu7; Glu16 - Glu5; Glu7 - Glu5	NDUFB5
ILMN_2407824	7.1745	0.011737	1.9304	0.023554	Glu11 - Glu5; Glu16 - Glu5; Glu7 - Glu5	ATP1B1
ILMN_1750636	66.435	5.37e-06	5.2698	9.7e-05	Glu16 - Glu11; Glu11 - Glu5; Glu16 - Glu5; Glu16 - Glu7; Glu7 - Glu5	RPS26L
ILMN_1708580	47.195	1.97e-05	4.7056	0.00021736	Glu16 - Glu11; Glu11 - Glu5; Glu16 - Glu5; Glu16 - Glu7; Glu7 - Glu5	PDZK1IP1
ILMN_2064898	18.654	0.00057129	3.2431	0.0022957	Glu11 - Glu5; Glu16 - Glu5; Glu7 - Glu5	CCDC56
ILMN_2323508	162.21	1.67e-07	6.7765	1.7e-05	Glu16 - Glu11; Glu11 - Glu5; Glu11 - Glu7; Glu16 - Glu5; Glu16 - Glu7; Glu7 - Glu5	C9orf58
ILMN_3216125	5.8699	0.020284	1.6928	0.036955	Glu16 - Glu5; Glu16 - Glu7	LOC728126
ILMN_2181191	6.7711	0.013793	1.8603	0.026825	Glu16 - Glu5; Glu16 - Glu7	TPI1
ILMN_1729563	14.242	0.0014231	2.8468	0.0045986	Glu11 - Glu5; Glu16 - Glu5; Glu16 - Glu7; Glu7 - Glu5	UGDH
ILMN_2395974	5.7948	0.020982	1.6781	0.037949	Glu16 - Glu5; Glu7 - Glu5	PRDX3
ILMN_1790549	9.0974	0.0058774	2.2308	0.013502	Glu11 - Glu5; Glu16 - Glu5; Glu7 - Glu5	TSPAN3
ILMN_1705750	68.164	4.87e-06	5.3125	9.29e-05	Glu16 - Glu11; Glu11 - Glu5; Glu11 - Glu7; Glu16 - Glu5; Glu16 - Glu7; Glu7 - Glu5	TGM2
ILMN_2151818	9.2695	0.0055546	2.2553	0.012915	Glu11 - Glu5; Glu11 - Glu7; Glu16 - Glu5; Glu16 - Glu7	PSMA6
ILMN_3226012	22.28	0.00030726	3.5125	0.0014885	Glu11 - Glu5; Glu11 - Glu7; Glu16 - Glu5; Glu16 - Glu7	LOC728698
ILMN_1664750	5.0778	0.029426	1.5313	0.049882	Glu11 - Glu5; Glu16 - Glu5; Glu7 - Glu5	TMBIM4
ILMN_3200414	8.7764	0.0065446	2.1841	0.014651	Glu11 - Glu5; Glu16 - Glu5; Glu7 - Glu5	LOC441131
ILMN_2168449	24.281	0.00022644	3.645	0.0011962	Glu11 - Glu5; Glu11 - Glu7; Glu16 - Glu5; Glu16 - Glu7; Glu7 - Glu5	DHX15
ILMN_1703720	9.565	0.0050503	2.2967	0.012016	Glu11 - Glu5; Glu11 - Glu7; Glu16 - Glu5; Glu16 - Glu7	SF3B14
ILMN_1811551	6.2751	0.016978	1.7701	0.031847	Glu11 - Glu5; Glu16 - Glu5; Glu7 - Glu5	DERA
ILMN_1777740	10.351	0.0039624	2.402	0.0099188	Glu11 - Glu5; Glu11 - Glu7; Glu16 - Glu5; Glu16 - Glu7	C8orf55
ILMN_1752813	94.651	1.37e-06	5.8626	4.21e-05	Glu16 - Glu11; Glu11 - Glu5; Glu11 - Glu7; Glu16 - Glu5; Glu16 - Glu7	UGT1A6
ILMN_1662839	13.744	0.0016002	2.7958	0.0050279	Glu16 - Glu11; Glu11 - Glu5; Glu16 - Glu5; Glu16 - Glu7; Glu7 - Glu5	PLEKHA1
ILMN_3234993	11.324	0.0029896	2.5244	0.0080091	Glu11 - Glu5; Glu16 - Glu5; Glu16 - Glu7; Glu7 - Glu5	ROMO1
ILMN_2388605	8.3665	0.0075404	2.1226	0.016439	Glu11 - Glu5; Glu16 - Glu5; Glu16 - Glu7	ACTR2
ILMN_1778173	28.842	0.0001219	3.914	0.00078938	Glu11 - Glu5; Glu16 - Glu5; Glu7 - Glu5	AK3
ILMN_1671478	65.588	5.64e-06	5.2484	9.97e-05	Glu11 - Glu5; Glu11 - Glu7; Glu16 - Glu5; Glu16 - Glu7; Glu7 - Glu5	CKB
ILMN_1702487	75.461	3.29e-06	5.4823	7.16e-05	Glu16 - Glu11; Glu11 - Glu5; Glu11 - Glu7; Glu16 - Glu5; Glu16 - Glu7; Glu7 - Glu5	SGK
ILMN_1712950	8.5044	0.0071855	2.1435	0.015796	Glu16 - Glu11; Glu16 - Glu5; Glu16 - Glu7	PFN1
ILMN_2056975	88.031	1.82e-06	5.7406	5.08e-05	Glu16 - Glu11; Glu11 - Glu5; Glu11 - Glu7; Glu16 - Glu5; Glu16 - Glu7; Glu7 - Glu5	HPRT1
ILMN_1748651	7.7103	0.0095625	2.0194	0.019976	Glu11 - Glu5; Glu16 - Glu5; Glu7 - Glu5	PSMB3
ILMN_1748591	14.482	0.0013463	2.8709	0.0044118	Glu11 - Glu5; Glu11 - Glu7; Glu16 - Glu5; Glu16 - Glu7	ODC1
ILMN_1781045	12.667	0.0020886	2.6802	0.0060702	Glu11 - Glu5; Glu16 - Glu5; Glu7 - Glu5	FXYD2
ILMN_1764850	5.4085	0.025089	1.6005	0.043776	Glu16 - Glu5; Glu7 - Glu5	HPCAL1
ILMN_1767766	6.6114	0.01473	1.8318	0.028334	Glu11 - Glu5; Glu16 - Glu5; Glu16 - Glu7	PRDX2
ILMN_1707727	190.91	8.81e-08	7.0548	1.38e-05	Glu16 - Glu11; Glu11 - Glu5; Glu11 - Glu7; Glu16 - Glu5; Glu16 - Glu7	ANGPTL4
ILMN_1780769	51.787	1.39e-05	4.8578	0.00016957	Glu16 - Glu11; Glu11 - Glu5; Glu11 - Glu7; Glu16 - Glu5; Glu16 - Glu7; Glu7 - Glu5	TUBB2C
ILMN_1684771	25.706	0.00018467	3.7336	0.0010443	Glu11 - Glu5; Glu11 - Glu7; Glu16 - Glu5; Glu7 - Glu5	PGRMC1
ILMN_3275447	32.698	7.71e-05	4.1128	0.00056866	Glu16 - Glu11; Glu11 - Glu5; Glu16 - Glu5; Glu16 - Glu7; Glu7 - Glu5	LOC391126
ILMN_1730084	6.9108	0.013034	1.8849	0.025531	Glu11 - Glu5; Glu16 - Glu5; Glu7 - Glu5	COMT
ILMN_1791890	14.199	0.0014371	2.8425	0.004635	Glu16 - Glu11; Glu11 - Glu5; Glu16 - Glu5; Glu7 - Glu5	SPON1
ILMN_3284114	19.534	0.00048706	3.3124	0.0020566	Glu11 - Glu5; Glu11 - Glu7; Glu16 - Glu5; Glu16 - Glu7; Glu7 - Glu5	LOC399748
ILMN_1775170	17.862	0.00066328	3.1783	0.0025639	Glu11 - Glu5; Glu16 - Glu5; Glu16 - Glu7; Glu7 - Glu5	MT1X
ILMN_2336781	20.216	0.00043218	3.3643	0.001917	Glu16 - Glu11; Glu11 - Glu5; Glu16 - Glu5; Glu16 - Glu7; Glu7 - Glu5	SOD2
ILMN_3251269	15.991	0.00096627	3.0149	0.0034161	Glu11 - Glu5; Glu16 - Glu5; Glu7 - Glu5	SRP14
ILMN_1705814	36.515	5.13e-05	4.2895	0.00043354	Glu16 - Glu11; Glu11 - Glu5; Glu11 - Glu7; Glu16 - Glu5; Glu16 - Glu7	KRT80
ILMN_3280019	17.709	0.00068304	3.1656	0.0026145	Glu11 - Glu5; Glu16 - Glu5; Glu7 - Glu5	LOC100132795
ILMN_2216852	61.691	7.13e-06	5.1467	0.00011178	Glu16 - Glu11; Glu11 - Glu5; Glu11 - Glu7; Glu16 - Glu5; Glu16 - Glu7; Glu7 - Glu5	PGK1
ILMN_1704619	56.216	1.02e-05	4.993	0.00013693	Glu16 - Glu11; Glu11 - Glu5; Glu16 - Glu5; Glu16 - Glu7; Glu7 - Glu5	VPS29
ILMN_1706305	71.528	4.05e-06	5.3929	8.16e-05	Glu11 - Glu5; Glu16 - Glu5; Glu16 - Glu7; Glu7 - Glu5	C14orf112
ILMN_1759252	6.8981	0.013101	1.8827	0.025653	Glu16 - Glu5; Glu7 - Glu5	ADD1
ILMN_1706426	6.5864	0.014884	1.8273	0.028562	Glu11 - Glu5; Glu16 - Glu5; Glu7 - Glu5	DSTN
ILMN_1771599	62.691	6.71e-06	5.1734	0.00010932	Glu11 - Glu5; Glu16 - Glu5; Glu7 - Glu5	PLOD2
ILMN_1676358	19.686	0.00047406	3.3242	0.0020342	Glu16 - Glu11; Glu11 - Glu5; Glu16 - Glu5; Glu16 - Glu7	RALB
ILMN_1710752	25.756	0.00018339	3.7366	0.0010418	Glu11 - Glu5; Glu11 - Glu7; Glu16 - Glu5; Glu16 - Glu7; Glu7 - Glu5	NAPRT1
ILMN_1682929	23.028	0.0002734	3.5632	0.0013667	Glu16 - Glu11; Glu11 - Glu5; Glu16 - Glu5; Glu16 - Glu7; Glu7 - Glu5	SYTL2
ILMN_2076640	16.262	0.00091305	3.0395	0.0032809	Glu11 - Glu5; Glu16 - Glu5; Glu16 - Glu7; Glu7 - Glu5	KHDRBS1
ILMN_2391150	91.556	1.56e-06	5.8066	4.58e-05	Glu16 - Glu11; Glu11 - Glu5; Glu16 - Glu5; Glu16 - Glu7; Glu7 - Glu5	FILIP1L
ILMN_2211950	12.173	0.0023741	2.6245	0.0066879	Glu11 - Glu5; Glu16 - Glu5; Glu16 - Glu7; Glu7 - Glu5	SRP14P1
ILMN_1712400	15.492	0.0010752	2.9685	0.0037144	Glu11 - Glu5; Glu16 - Glu5; Glu16 - Glu7; Glu7 - Glu5	SERPINB6
ILMN_1747546	20.747	0.00039473	3.4037	0.0017961	Glu11 - Glu5; Glu11 - Glu7; Glu16 - Glu5; Glu16 - Glu7	TSPAN1
ILMN_1722218	33.077	7.39e-05	4.1312	0.0005491	Glu11 - Glu5; Glu11 - Glu7; Glu16 - Glu5; Glu16 - Glu7	MBOAT7
ILMN_1806754	37.984	4.44e-05	4.353	0.000385	Glu16 - Glu11; Glu11 - Glu5; Glu16 - Glu5; Glu16 - Glu7; Glu7 - Glu5	GLDC
ILMN_1703433	22.493	0.0002971	3.5271	0.0014546	Glu11 - Glu5; Glu11 - Glu7; Glu16 - Glu5; Glu16 - Glu7; Glu7 - Glu5	PLSCR3
ILMN_1678966	29.749	0.00010893	3.9628	0.00072128	Glu11 - Glu5; Glu11 - Glu7; Glu16 - Glu5; Glu16 - Glu7; Glu7 - Glu5	SNRPF
ILMN_1725241	7.1787	0.011718	1.9312	0.023544	Glu11 - Glu5; Glu16 - Glu5	GSTK1
ILMN_1812403	5.6922	0.021986	1.6579	0.039436	Glu16 - Glu5; Glu16 - Glu7	BCAP31
ILMN_1779031	66.761	5.27e-06	5.2779	9.67e-05	Glu16 - Glu11; Glu11 - Glu5; Glu16 - Glu5; Glu16 - Glu7; Glu7 - Glu5	ZPLD1
ILMN_1692865	40.147	3.61e-05	4.4424	0.00032756	Glu11 - Glu5; Glu11 - Glu7; Glu16 - Glu5; Glu16 - Glu7; Glu7 - Glu5	VPS37D
ILMN_1708906	21.441	0.00035171	3.4538	0.0016478	Glu16 - Glu11; Glu11 - Glu5; Glu16 - Glu5; Glu16 - Glu7; Glu7 - Glu5	C2orf29
ILMN_3304022	25.385	0.00019316	3.7141	0.0010789	Glu11 - Glu16; Glu11 - Glu5; Glu11 - Glu7; Glu16 - Glu5; Glu7 - Glu5	LOC729102
ILMN_1714158	20.886	0.00038566	3.4138	0.0017639	Glu11 - Glu5; Glu16 - Glu5; Glu7 - Glu16; Glu7 - Glu5	PON2
ILMN_1671191	18.969	0.00053919	3.2683	0.0022057	Glu11 - Glu5; Glu11 - Glu7; Glu16 - Glu5; Glu16 - Glu7; Glu7 - Glu5	UQCRC1
ILMN_2357386	10.857	0.003414	2.4667	0.0088337	Glu11 - Glu5; Glu16 - Glu5; Glu7 - Glu5	FKTN
ILMN_1696407	29.03	0.00011907	3.9242	0.00077532	Glu11 - Glu5; Glu11 - Glu7; Glu16 - Glu5; Glu16 - Glu7; Glu7 - Glu5	SFRS2
ILMN_1737738	10.876	0.0033952	2.4691	0.0088032	Glu11 - Glu5; Glu16 - Glu5; Glu16 - Glu7; Glu7 - Glu5	NDUFA12
ILMN_2391861	23.244	0.00026447	3.5776	0.0013341	Glu11 - Glu5; Glu16 - Glu5; Glu7 - Glu5	GSTM1
ILMN_1661589	30.161	0.00010361	3.9846	0.00069994	Glu16 - Glu11; Glu11 - Glu5; Glu11 - Glu7; Glu16 - Glu5; Glu16 - Glu7; Glu7 - Glu5	CD151
ILMN_1687867	35.831	5.51e-05	4.2592	0.00045198	Glu16 - Glu11; Glu11 - Glu5; Glu11 - Glu7; Glu16 - Glu5; Glu16 - Glu7	LOC647954
ILMN_1740443	5.5874	0.023073	1.6369	0.040959	Glu11 - Glu5; Glu16 - Glu5	LOC728811
ILMN_1711729	18.948	0.00054119	3.2666	0.0022067	Glu16 - Glu11; Glu11 - Glu5; Glu16 - Glu5; Glu16 - Glu7; Glu7 - Glu5	LOC442454
ILMN_1675852	11.212	0.0030855	2.5107	0.008174	Glu11 - Glu5; Glu16 - Glu5; Glu16 - Glu7; Glu7 - Glu5	LOC650518
ILMN_1669881	14.26	0.0014172	2.8486	0.0045825	Glu11 - Glu5; Glu16 - Glu5; Glu7 - Glu5	TSPAN13
ILMN_2300970	17.583	0.00070001	3.1549	0.0026611	Glu11 - Glu5; Glu16 - Glu5; Glu16 - Glu7; Glu7 - Glu5	ETFB
ILMN_3235113	26.932	0.00015619	3.8064	0.00093731	Glu11 - Glu5; Glu11 - Glu7; Glu16 - Glu5; Glu16 - Glu7; Glu7 - Glu5	TOMM6
ILMN_2232177	6.7375	0.013984	1.8544	0.027138	Glu11 - Glu5; Glu16 - Glu5; Glu7 - Glu5	ACTN1
ILMN_1730454	159.1	1.81e-07	6.7434	1.7e-05	Glu16 - Glu11; Glu11 - Glu5; Glu11 - Glu7; Glu16 - Glu5; Glu16 - Glu7; Glu5 - Glu7	FOLR3
ILMN_1802192	58.733	8.6e-06	5.0654	0.00012287	Glu16 - Glu11; Glu11 - Glu5; Glu11 - Glu7; Glu16 - Glu5; Glu16 - Glu7; Glu7 - Glu5	C10orf99
ILMN_2308849	15.275	0.0011272	2.948	0.0038543	Glu16 - Glu11; Glu16 - Glu5; Glu16 - Glu7	MYADM
ILMN_1694398	12.543	0.002156	2.6663	0.0062264	Glu11 - Glu5; Glu16 - Glu5; Glu7 - Glu5	EIF3F
ILMN_1728478	15.569	0.0010574	2.9757	0.0036735	Glu11 - Glu5; Glu16 - Glu5; Glu16 - Glu7; Glu7 - Glu5	CXCL16
ILMN_1768197	13.543	0.0016795	2.7748	0.0052082	Glu11 - Glu5; Glu11 - Glu7; Glu16 - Glu5; Glu16 - Glu7	ROD1
ILMN_1801246	137.28	3.22e-07	6.4922	2e-05	Glu11 - Glu5; Glu16 - Glu5; Glu7 - Glu5	IFITM1
ILMN_2390974	16.374	0.0008921	3.0496	0.0032176	Glu11 - Glu5; Glu11 - Glu7; Glu16 - Glu5; Glu16 - Glu7	DNAJB2
ILMN_2382990	8.9581	0.006156	2.2107	0.01399	Glu11 - Glu5; Glu16 - Glu5; Glu7 - Glu5	HK1
ILMN_3283772	21.789	0.00033239	3.4783	0.0015855	Glu11 - Glu5; Glu11 - Glu7; Glu16 - Glu5; Glu16 - Glu7; Glu7 - Glu5	LOC644237
ILMN_1751425	12.322	0.0022831	2.6415	0.0064921	Glu11 - Glu5; Glu16 - Glu5; Glu16 - Glu7; Glu7 - Glu5	ERMP1
ILMN_1753143	8.7524	0.0065983	2.1806	0.014752	Glu16 - Glu11; Glu11 - Glu5; Glu16 - Glu5; Glu7 - Glu5	RHPN2
ILMN_1674661	5.3493	0.025803	1.5883	0.044711	Glu11 - Glu5; Glu16 - Glu5; Glu7 - Glu5	CIRBP
ILMN_1807455	8.6346	0.0068693	2.1631	0.015243	Glu11 - Glu5; Glu16 - Glu5; Glu7 - Glu5	DHRS7
ILMN_2394250	32.614	7.79e-05	4.1087	0.00057292	Glu16 - Glu11; Glu11 - Glu5; Glu11 - Glu7; Glu16 - Glu5; Glu16 - Glu7; Glu7 - Glu5	PLEKHA1
ILMN_1814859	40.778	3.41e-05	4.4677	0.00031664	Glu11 - Glu5; Glu11 - Glu7; Glu16 - Glu5; Glu16 - Glu7; Glu7 - Glu5	DDX47
ILMN_1715401	34.014	6.67e-05	4.1758	0.00051543	Glu16 - Glu11; Glu11 - Glu5; Glu16 - Glu5; Glu16 - Glu7; Glu7 - Glu5	MT1G
ILMN_1814998	59.953	7.95e-06	5.0994	0.00011977	Glu16 - Glu11; Glu11 - Glu5; Glu11 - Glu7; Glu16 - Glu5; Glu16 - Glu7; Glu7 - Glu5	FKSG30
ILMN_1808041	8.8807	0.0063179	2.1994	0.014285	Glu16 - Glu11; Glu16 - Glu5; Glu16 - Glu7	RPL10A
ILMN_2352131	49.61	1.63e-05	4.7873	0.00019061	Glu11 - Glu5; Glu11 - Glu7; Glu16 - Glu5; Glu16 - Glu7; Glu7 - Glu5	ERBB2
ILMN_1665736	59.798	8.03e-06	5.0951	0.00011996	Glu16 - Glu11; Glu11 - Glu5; Glu11 - Glu7; Glu16 - Glu5; Glu16 - Glu7	LOC648024
ILMN_1794863	8.6917	0.0067362	2.1716	0.01502	Glu11 - Glu5; Glu11 - Glu7; Glu16 - Glu5; Glu16 - Glu7	CAMK2N1
ILMN_2112417	34.116	6.6e-05	4.1806	0.00051137	Glu11 - Glu5; Glu11 - Glu7; Glu16 - Glu5; Glu16 - Glu7; Glu7 - Glu5	PGAM1
ILMN_2383934	5.6147	0.022783	1.6424	0.040531	Glu11 - Glu5; Glu16 - Glu5; Glu16 - Glu7	ITGB1
ILMN_1677814	47.572	1.91e-05	4.7186	0.00021317	Glu16 - Glu11; Glu11 - Glu5; Glu11 - Glu7; Glu16 - Glu5; Glu16 - Glu7	ABCC3
ILMN_1787897	8.5377	0.0071029	2.1486	0.015677	Glu16 - Glu11; Glu16 - Glu5; Glu16 - Glu7	CXCL1
ILMN_1699856	13.841	0.0015635	2.8059	0.0049341	Glu11 - Glu5; Glu16 - Glu5; Glu16 - Glu7; Glu7 - Glu5	RALGDS
ILMN_1655418	9.5422	0.0050872	2.2935	0.012058	Glu11 - Glu5; Glu16 - Glu5; Glu7 - Glu5	CAPNS1
ILMN_1658289	96.992	1.25e-06	5.9038	4.02e-05	Glu16 - Glu11; Glu11 - Glu5; Glu11 - Glu7; Glu16 - Glu5; Glu16 - Glu7; Glu7 - Glu5	WDR54
ILMN_2198376	15.391	0.0010989	2.9591	0.0037702	Glu16 - Glu11; Glu11 - Glu5; Glu11 - Glu7; Glu16 - Glu5; Glu16 - Glu7	PSMA4
ILMN_1656913	10.226	0.0041139	2.3857	0.010242	Glu11 - Glu5; Glu11 - Glu7; Glu16 - Glu5; Glu7 - Glu5	MDH1
ILMN_1802205	43.654	2.64e-05	4.5784	0.00026556	Glu11 - Glu5; Glu11 - Glu7; Glu16 - Glu5; Glu16 - Glu7; Glu7 - Glu5	RHOB
ILMN_1718537	80.37	2.58e-06	5.5878	6.36e-05	Glu16 - Glu11; Glu11 - Glu5; Glu16 - Glu5; Glu16 - Glu7; Glu7 - Glu5	HPS6
ILMN_2139100	11.924	0.0025367	2.5957	0.0070215	Glu11 - Glu5; Glu11 - Glu7; Glu16 - Glu5; Glu16 - Glu7; Glu7 - Glu5	SHISA5
ILMN_1656369	148.99	2.34e-07	6.6315	1.77e-05	Glu16 - Glu11; Glu11 - Glu5; Glu11 - Glu7; Glu16 - Glu5; Glu16 - Glu7; Glu7 - Glu5	C8orf4
ILMN_1756920	12.869	0.0019838	2.7025	0.0058623	Glu11 - Glu5; Glu11 - Glu7; Glu16 - Glu5; Glu16 - Glu7	ADAM15
ILMN_1738326	31.444	8.9e-05	4.0506	0.0006311	Glu16 - Glu11; Glu11 - Glu5; Glu16 - Glu5; Glu16 - Glu7; Glu7 - Glu5	EIF4E2
ILMN_1652123	8.8237	0.0064407	2.1911	0.014464	Glu11 - Glu5; Glu11 - Glu7; Glu16 - Glu5; Glu16 - Glu7	HMGN1
ILMN_2383975	5.8393	0.020565	1.6869	0.037397	Glu16 - Glu5; Glu16 - Glu7	PRDX5
ILMN_2184049	28.041	0.000135	3.8697	0.00085236	Glu16 - Glu11; Glu11 - Glu5; Glu16 - Glu5; Glu16 - Glu7; Glu7 - Glu5	COX7B
ILMN_3244248	24.815	0.00020952	3.6788	0.0011385	Glu16 - Glu11; Glu11 - Glu5; Glu16 - Glu5; Glu16 - Glu7; Glu7 - Glu5	TMEM14D
ILMN_1739497	9.843	0.0046269	2.3347	0.011228	Glu11 - Glu5; Glu16 - Glu5; Glu7 - Glu5	GTF2H5
ILMN_3213568	9.2255	0.0056351	2.2491	0.013072	Glu11 - Glu5; Glu16 - Glu5; Glu7 - Glu5	LOC402112
ILMN_1803180	6.3999	0.016097	1.7933	0.03048	Glu11 - Glu5; Glu16 - Glu5; Glu7 - Glu5	PRDX6
ILMN_1857915	16.235	0.00091822	3.0371	0.0032881	Glu11 - Glu5; Glu16 - Glu5; Glu7 - Glu5	LOC401397
ILMN_1695946	22.001	0.00032122	3.4932	0.0015425	Glu16 - Glu11; Glu11 - Glu5; Glu11 - Glu7; Glu16 - Glu5; Glu16 - Glu7	TRNP1
ILMN_2140510	48.413	1.79e-05	4.7473	0.00020423	Glu16 - Glu11; Glu11 - Glu5; Glu16 - Glu5; Glu16 - Glu7; Glu7 - Glu5	KLHL13
ILMN_2307883	11.597	0.0027722	2.5572	0.0075604	Glu11 - Glu5; Glu16 - Glu5; Glu7 - Glu5	ATP5J2
ILMN_1704369	84.321	2.15e-06	5.6682	5.65e-05	Glu16 - Glu11; Glu11 - Glu5; Glu11 - Glu7; Glu16 - Glu5; Glu16 - Glu7; Glu7 - Glu5	LIMA1
ILMN_1676611	32.106	8.25e-05	4.0837	0.00059877	Glu11 - Glu5; Glu16 - Glu5; Glu7 - Glu5	PHPT1
ILMN_1727332	12.077	0.0024351	2.6135	0.0068012	Glu11 - Glu5; Glu16 - Glu5; Glu16 - Glu7; Glu7 - Glu5	ATPIF1
ILMN_2230016	7.8879	0.0089545	2.048	0.018976	Glu16 - Glu11; Glu16 - Glu5; Glu16 - Glu7	HIGD1A
ILMN_1769201	46.342	2.11e-05	4.6758	0.00022827	Glu11 - Glu5; Glu11 - Glu7; Glu16 - Glu5; Glu7 - Glu5	ELF3
ILMN_1769520	18.069	0.00063759	3.1955	0.0024901	Glu11 - Glu5; Glu16 - Glu5; Glu7 - Glu5	UBE2L6
ILMN_1683678	10.515	0.0037735	2.4233	0.0095174	Glu11 - Glu5; Glu11 - Glu7; Glu16 - Glu5; Glu16 - Glu7	SPATS2L
ILMN_2173451	22.213	0.00031053	3.5079	0.001497	Glu11 - Glu5; Glu16 - Glu5; Glu7 - Glu5	GPI
ILMN_3306215	9.8686	0.0045902	2.3382	0.011166	Glu16 - Glu11; Glu11 - Glu5; Glu16 - Glu5; Glu16 - Glu7; Glu7 - Glu5	LOC729926
ILMN_1691364	15.813	0.0010035	2.9985	0.0035227	Glu11 - Glu5; Glu16 - Glu5; Glu7 - Glu5	STAT1
ILMN_3293367	15.818	0.0010024	2.9989	0.0035215	Glu16 - Glu11; Glu11 - Glu5; Glu16 - Glu5; Glu7 - Glu5	LOC391370
ILMN_1689327	46.694	2.05e-05	4.6882	0.00022332	Glu11 - Glu16; Glu11 - Glu5; Glu11 - Glu7; Glu16 - Glu5; Glu16 - Glu7; Glu7 - Glu5	LOC730534
ILMN_1814799	20.675	0.0003996	3.3984	0.0018117	Glu16 - Glu11; Glu11 - Glu5; Glu16 - Glu5; Glu16 - Glu7; Glu7 - Glu5	S100A13
ILMN_1704294	7.0245	0.012454	1.9047	0.024627	Glu11 - Glu5; Glu16 - Glu5; Glu7 - Glu5	CDH3
ILMN_1770653	6.4153	0.015992	1.7961	0.030316	Glu16 - Glu11; Glu16 - Glu5; Glu16 - Glu7	MAL2
ILMN_3225761	7.1392	0.011901	1.9244	0.023788	Glu16 - Glu11; Glu16 - Glu5; Glu16 - Glu7	MGC87895
ILMN_2041190	10.319	0.0039999	2.3979	0.0099978	Glu16 - Glu11; Glu11 - Glu5; Glu16 - Glu5; Glu16 - Glu7; Glu7 - Glu5	F2RL1
ILMN_1685538	11.028	0.0032499	2.4881	0.0085283	Glu16 - Glu11; Glu11 - Glu5; Glu16 - Glu5; Glu16 - Glu7; Glu7 - Glu5	LOC158345
ILMN_1653599	5.3623	0.025645	1.591	0.044467	Glu11 - Glu5; Glu16 - Glu5; Glu16 - Glu7	ATP5D
ILMN_1719695	14.529	0.001332	2.8755	0.0043777	Glu11 - Glu5; Glu16 - Glu5; Glu7 - Glu5	NFKBIZ
ILMN_1729374	29.399	0.00011372	3.9441	0.00074608	Glu11 - Glu5; Glu16 - Glu5; Glu16 - Glu7; Glu7 - Glu5	ETFB
ILMN_1685258	14.143	0.0014561	2.8368	0.0046841	Glu11 - Glu5; Glu16 - Glu5; Glu7 - Glu5	TMEM14B
ILMN_1746801	18.431	0.00059545	3.2252	0.0023587	Glu11 - Glu5; Glu11 - Glu7; Glu16 - Glu5; Glu16 - Glu7	CGN
ILMN_1760741	54.482	1.14e-05	4.9413	0.00014748	Glu11 - Glu5; Glu11 - Glu7; Glu16 - Glu5; Glu16 - Glu7; Glu7 - Glu5	NDUFA9
ILMN_1741603	22.37	0.00030289	3.5187	0.0014758	Glu11 - Glu5; Glu11 - Glu7; Glu16 - Glu5; Glu16 - Glu7; Glu7 - Glu5	DBC1
ILMN_1730995	120.28	5.4e-07	6.2677	2.69e-05	Glu16 - Glu11; Glu11 - Glu5; Glu11 - Glu7; Glu16 - Glu5; Glu16 - Glu7; Glu7 - Glu5	AFAP1L2
ILMN_1714167	25.309	0.00019526	3.7094	0.0010894	Glu16 - Glu11; Glu11 - Glu5; Glu16 - Glu5; Glu16 - Glu7; Glu7 - Glu5	CYB5A
ILMN_1730906	62.012	6.99e-06	5.1554	0.00011178	Glu11 - Glu5; Glu11 - Glu7; Glu16 - Glu5; Glu16 - Glu7; Glu7 - Glu5	FILIP1L
ILMN_3219764	13.661	0.0016325	2.7872	0.0051005	Glu11 - Glu5; Glu11 - Glu7; Glu16 - Glu5; Glu16 - Glu7	LOC441506
ILMN_1756352	21.159	0.00036846	3.4336	0.0017055	Glu11 - Glu5; Glu16 - Glu5; Glu16 - Glu7; Glu7 - Glu5	MAPBPIP
ILMN_2341595	45.456	2.27e-05	4.6443	0.00024202	Glu16 - Glu11; Glu11 - Glu5; Glu16 - Glu5; Glu16 - Glu7; Glu7 - Glu5	KITLG
ILMN_2175712	6.568	0.014998	1.824	0.028738	Glu11 - Glu5; Glu16 - Glu5; Glu7 - Glu5	NDUFA11
ILMN_1786612	15.632	0.0010431	2.9817	0.0036314	Glu11 - Glu5; Glu11 - Glu7; Glu16 - Glu5; Glu16 - Glu7; Glu7 - Glu5	PSME2
ILMN_1764794	6.8915	0.013135	1.8816	0.02571	Glu11 - Glu5; Glu16 - Glu5; Glu16 - Glu7	PSMB2
ILMN_1734895	9.485	0.005181	2.2856	0.012194	Glu11 - Glu5; Glu16 - Glu5; Glu16 - Glu7	SFT2D1
ILMN_2064150	18.769	0.00055924	3.2524	0.0022674	Glu11 - Glu5; Glu11 - Glu7; Glu16 - Glu5; Glu16 - Glu7	PRRG2
ILMN_1810467	13.715	0.0016114	2.7928	0.0050567	Glu11 - Glu5; Glu11 - Glu7; Glu16 - Glu5; Glu7 - Glu5	PPP2R1A
ILMN_1780058	11.463	0.0028766	2.5411	0.0077689	Glu11 - Glu5; Glu16 - Glu5; Glu7 - Glu5	DEGS1
ILMN_1774596	16.958	0.00079206	3.1012	0.0029395	Glu11 - Glu5; Glu11 - Glu7; Glu16 - Glu5; Glu16 - Glu7; Glu7 - Glu5	BSCL2
ILMN_2051232	18.101	0.00063369	3.1981	0.0024787	Glu11 - Glu5; Glu16 - Glu5; Glu16 - Glu7; Glu7 - Glu5	SDHA
ILMN_1737089	58.517	8.72e-06	5.0593	0.00012353	Glu11 - Glu5; Glu11 - Glu7; Glu16 - Glu5; Glu16 - Glu7; Glu7 - Glu5	CAPN5
ILMN_3276209	6.694	0.014236	1.8466	0.027541	Glu16 - Glu11; Glu16 - Glu5; Glu16 - Glu7	LOC727865
ILMN_1657679	105.12	9.13e-07	6.0396	3.48e-05	Glu11 - Glu5; Glu7 - Glu11; Glu16 - Glu5; Glu7 - Glu16; Glu7 - Glu5	VAV3
ILMN_1737394	42.491	2.92e-05	4.5345	0.00028245	Glu11 - Glu5; Glu11 - Glu7; Glu16 - Glu5; Glu16 - Glu7; Glu7 - Glu5	LMNA
ILMN_1729216	5.5018	0.024011	1.6196	0.04228	Glu11 - Glu5; Glu16 - Glu5	CRYAB
ILMN_2366634	17.947	0.00065252	3.1854	0.0025317	Glu11 - Glu5; Glu16 - Glu5; Glu7 - Glu5	PKM2
ILMN_2382829	14.426	0.0013639	2.8652	0.0044534	Glu11 - Glu5; Glu11 - Glu7; Glu16 - Glu5; Glu16 - Glu7; Glu7 - Glu5	PRDX2
ILMN_1667043	30.115	0.00010419	3.9822	0.00070098	Glu11 - Glu16; Glu11 - Glu5; Glu11 - Glu7; Glu16 - Glu5; Glu16 - Glu7; Glu7 - Glu5	EIF4A3
ILMN_1788538	77.039	3.04e-06	5.5169	6.92e-05	Glu16 - Glu11; Glu11 - Glu5; Glu11 - Glu7; Glu16 - Glu5; Glu16 - Glu7; Glu7 - Glu5	NCALD
ILMN_1790881	68.56	4.76e-06	5.3222	9.13e-05	Glu16 - Glu11; Glu11 - Glu5; Glu11 - Glu7; Glu16 - Glu5; Glu16 - Glu7; Glu7 - Glu5	HNMT
ILMN_1742332	166.04	1.53e-07	6.8164	1.7e-05	Glu16 - Glu11; Glu11 - Glu5; Glu11 - Glu7; Glu16 - Glu5; Glu16 - Glu7; Glu7 - Glu5	KCTD12
ILMN_1711227	11.234	0.0030657	2.5135	0.0081301	Glu11 - Glu5; Glu16 - Glu5; Glu16 - Glu7; Glu7 - Glu5	GMDS
ILMN_1776260	12.261	0.0023201	2.6345	0.0065602	Glu11 - Glu5; Glu11 - Glu7; Glu16 - Glu5; Glu7 - Glu5	LOC653505
ILMN_3247645	14.676	0.0012881	2.8901	0.0042757	Glu11 - Glu5; Glu16 - Glu5; Glu16 - Glu7; Glu7 - Glu5	LOC550643
ILMN_3226291	18.656	0.00057107	3.2433	0.0022957	Glu16 - Glu11; Glu7 - Glu11; Glu16 - Glu5; Glu16 - Glu7; Glu7 - Glu5	LOC728820
ILMN_1761010	14.003	0.001505	2.8225	0.0048032	Glu11 - Glu5; Glu16 - Glu5; Glu7 - Glu5	PCCB
ILMN_3238782	8.312	0.0076866	2.1143	0.016721	Glu16 - Glu11; Glu16 - Glu5; Glu16 - Glu7	LOC728244
ILMN_3210538	5.7281	0.021628	1.665	0.038894	Glu16 - Glu11; Glu16 - Glu5; Glu7 - Glu5	LOC646785
ILMN_1733811	11.48	0.0028625	2.5432	0.0077434	Glu11 - Glu5; Glu16 - Glu5; Glu7 - Glu5	JUP
ILMN_1807206	21.11	0.00037146	3.4301	0.0017146	Glu11 - Glu5; Glu16 - Glu5; Glu16 - Glu7; Glu7 - Glu5	DHRS1
ILMN_1802027	34.315	6.46e-05	4.1899	0.00050448	Glu16 - Glu11; Glu11 - Glu5; Glu16 - Glu5; Glu16 - Glu7; Glu7 - Glu5	MGST2
ILMN_1651832	17.836	0.00066661	3.1761	0.0025693	Glu11 - Glu5; Glu11 - Glu7; Glu16 - Glu5; Glu16 - Glu7	EHD1
ILMN_1710406	27.496	0.00014493	3.8389	0.00089535	Glu16 - Glu11; Glu11 - Glu5; Glu16 - Glu5; Glu16 - Glu7	PSMC1
ILMN_3305938	60.611	7.63e-06	5.1175	0.00011629	Glu11 - Glu5; Glu11 - Glu7; Glu16 - Glu5; Glu16 - Glu7; Glu7 - Glu5	SGK1
ILMN_2316173	33.338	7.18e-05	4.1437	0.0005367	Glu16 - Glu11; Glu11 - Glu5; Glu11 - Glu7; Glu16 - Glu5; Glu16 - Glu7	AP1S1
ILMN_1666564	30.624	9.8e-05	4.0087	0.00067745	Glu16 - Glu11; Glu11 - Glu5; Glu11 - Glu7; Glu16 - Glu5; Glu16 - Glu7; Glu7 - Glu5	LOC652489
ILMN_1694432	34.744	6.17e-05	4.2098	0.00048811	Glu11 - Glu5; Glu16 - Glu5; Glu7 - Glu5	CRIP2
ILMN_2130411	35.678	5.59e-05	4.2523	0.00045766	Glu11 - Glu5; Glu11 - Glu7; Glu16 - Glu5; Glu16 - Glu7	KDELR1
ILMN_2299795	23.058	0.0002721	3.5653	0.001363	Glu11 - Glu5; Glu16 - Glu5; Glu16 - Glu7; Glu7 - Glu5	CPM
ILMN_1813604	8.9876	0.0060957	2.215	0.013876	Glu11 - Glu5; Glu16 - Glu5; Glu7 - Glu5	NDUFB7
ILMN_2344956	7.4339	0.010615	1.9741	0.021667	Glu11 - Glu5; Glu16 - Glu5; Glu16 - Glu7	ACP1
ILMN_1736353	12.775	0.0020316	2.6922	0.0059565	Glu11 - Glu5; Glu11 - Glu7; Glu16 - Glu5; Glu7 - Glu5	PSMC1
ILMN_1813741	10.52	0.0037669	2.424	0.0095056	Glu11 - Glu5; Glu16 - Glu5; Glu7 - Glu5	KCNJ16
ILMN_1786658	8.5163	0.0071558	2.1453	0.01576	Glu11 - Glu5; Glu16 - Glu5; Glu7 - Glu5	BOLA3
ILMN_2384591	35.588	5.65e-05	4.2482	0.00046122	Glu11 - Glu5; Glu11 - Glu7; Glu16 - Glu5; Glu16 - Glu7; Glu7 - Glu5	HN1
ILMN_2058141	32.087	8.26e-05	4.0828	0.00059877	Glu11 - Glu5; Glu11 - Glu7; Glu16 - Glu5; Glu16 - Glu7; Glu7 - Glu5	HMGN2
ILMN_1701269	19.487	0.0004911	3.3088	0.0020665	Glu16 - Glu11; Glu11 - Glu5; Glu11 - Glu7; Glu16 - Glu5; Glu16 - Glu7	ATP5C1
ILMN_1751368	5.1232	0.028777	1.5409	0.048981	Glu11 - Glu5; Glu16 - Glu5	HNRNPD
ILMN_2310703	12.622	0.0021123	2.6752	0.006128	Glu11 - Glu5; Glu16 - Glu5; Glu16 - Glu7; Glu7 - Glu5	RPS26L
ILMN_1778242	5.6931	0.021977	1.658	0.039434	Glu16 - Glu11; Glu16 - Glu5; Glu16 - Glu7	CALM1
ILMN_1739586	18.879	0.00054809	3.2611	0.0022294	Glu11 - Glu5; Glu16 - Glu5; Glu16 - Glu7; Glu7 - Glu5	FEZ2
ILMN_3205162	7.2316	0.011478	1.9401	0.023136	Glu11 - Glu5; Glu16 - Glu5; Glu7 - Glu5	LOC646688
ILMN_3265797	24.075	0.00023342	3.6319	0.0012206	Glu11 - Glu5; Glu11 - Glu7; Glu16 - Glu5; Glu16 - Glu7	LOC100130561
ILMN_1757877	6.9589	0.012785	1.8933	0.025165	Glu11 - Glu5; Glu16 - Glu5; Glu7 - Glu5	HCFC1R1
ILMN_1696839	5.4014	0.025173	1.5991	0.043862	Glu16 - Glu5	RPS27
ILMN_1783636	8.8466	0.006391	2.1944	0.014404	Glu11 - Glu5; Glu16 - Glu5; Glu16 - Glu7	COX6A1
ILMN_1655469	19.543	0.00048622	3.3132	0.0020564	Glu11 - Glu5; Glu16 - Glu5; Glu16 - Glu7; Glu7 - Glu5	TSPAN3
ILMN_2157240	83.876	2.19e-06	5.6594	5.65e-05	Glu11 - Glu16; Glu11 - Glu5; Glu11 - Glu7; Glu16 - Glu5; Glu7 - Glu5	MNS1
ILMN_1729208	17.354	0.00073208	3.1354	0.0027537	Glu11 - Glu5; Glu16 - Glu5; Glu16 - Glu7; Glu7 - Glu5	NGFRAP1
ILMN_1698666	11.857	0.0025829	2.5879	0.0071298	Glu11 - Glu5; Glu11 - Glu7; Glu16 - Glu5; Glu16 - Glu7	CST6
ILMN_1763129	13.292	0.0017856	2.7482	0.0054528	Glu11 - Glu5; Glu11 - Glu7; Glu16 - Glu5; Glu7 - Glu5	DCTPP1
ILMN_1807439	20.564	0.00040716	3.3902	0.0018287	Glu16 - Glu11; Glu11 - Glu5; Glu16 - Glu5; Glu16 - Glu7	ALDH1A3
ILMN_1695868	8.9446	0.0061838	2.2087	0.014032	Glu11 - Glu5; Glu16 - Glu5; Glu7 - Glu5	PRICKLE4
ILMN_1728132	6.0565	0.01867	1.7289	0.034419	Glu11 - Glu5; Glu16 - Glu5; Glu7 - Glu5	LDHB
ILMN_1791826	38.465	4.23e-05	4.3733	0.00036999	Glu16 - Glu11; Glu11 - Glu5; Glu11 - Glu7; Glu16 - Glu5; Glu16 - Glu7	RAB25
ILMN_2179837	102.36	1.01e-06	5.9947	3.69e-05	Glu16 - Glu11; Glu11 - Glu5; Glu11 - Glu7; Glu16 - Glu5; Glu16 - Glu7; Glu7 - Glu5	BANF1
ILMN_2155998	11.497	0.0028493	2.5453	0.0077243	Glu11 - Glu5; Glu11 - Glu7; Glu16 - Glu5; Glu16 - Glu7; Glu7 - Glu5	PSMD6
ILMN_1718336	7.5523	0.010147	1.9937	0.020968	Glu11 - Glu5; Glu11 - Glu7; Glu16 - Glu5	C7orf50
ILMN_1652955	6.7553	0.013882	1.8575	0.026972	Glu16 - Glu5; Glu16 - Glu7	LOC648622
ILMN_3241729	150.75	2.23e-07	6.6516	1.77e-05	Glu11 - Glu5; Glu11 - Glu7; Glu16 - Glu5; Glu16 - Glu7; Glu7 - Glu5	EMX2OS
ILMN_1800634	16.79	0.00081931	3.0866	0.003016	Glu11 - Glu5; Glu11 - Glu7; Glu16 - Glu5; Glu16 - Glu7; Glu7 - Glu5	NME4
ILMN_1747227	25.286	0.0001959	3.708	0.0010917	Glu16 - Glu11; Glu11 - Glu5; Glu16 - Glu5; Glu16 - Glu7; Glu7 - Glu5	ADORA1
ILMN_2350634	97.478	1.22e-06	5.9122	4e-05	Glu16 - Glu11; Glu11 - Glu5; Glu11 - Glu7; Glu16 - Glu5; Glu16 - Glu7; Glu7 - Glu5	EFEMP1
ILMN_1774334	6.6917	0.01425	1.8462	0.027557	Glu11 - Glu5; Glu16 - Glu5; Glu7 - Glu5	HIGD2A
ILMN_3229324	79.627	2.68e-06	5.5722	6.44e-05	Glu16 - Glu11; Glu11 - Glu5; Glu11 - Glu7; Glu16 - Glu5; Glu16 - Glu7; Glu7 - Glu5	SGK1
ILMN_1674908	12.584	0.0021333	2.6709	0.0061787	Glu11 - Glu5; Glu16 - Glu5; Glu7 - Glu5	HOXB5
ILMN_2209027	5.2136	0.02754	1.56	0.047068	Glu11 - Glu5; Glu16 - Glu5	RPS26
ILMN_1737862	5.8194	0.02075	1.683	0.037679	Glu11 - Glu5; Glu16 - Glu5; Glu7 - Glu5	PSMB4
ILMN_2354140	8.655	0.0068214	2.1661	0.015176	Glu16 - Glu11; Glu16 - Glu5; Glu16 - Glu7	NAT5
ILMN_1745223	16.961	0.0007916	3.1015	0.0029395	Glu11 - Glu5; Glu11 - Glu7; Glu16 - Glu5; Glu16 - Glu7	CDC42EP4
ILMN_1806607	161.86	1.69e-07	6.7728	1.7e-05	Glu16 - Glu11; Glu11 - Glu5; Glu11 - Glu7; Glu16 - Glu5; Glu16 - Glu7	SFN
ILMN_3297898	37.4	4.7e-05	4.3281	0.00040425	Glu16 - Glu11; Glu11 - Glu5; Glu16 - Glu5; Glu16 - Glu7; Glu7 - Glu5	LOC729769
ILMN_2117223	5.4218	0.024931	1.6033	0.043542	Glu11 - Glu5; Glu16 - Glu5	ROD1
ILMN_1757074	9.0402	0.0059898	2.2226	0.013704	Glu16 - Glu11; Glu16 - Glu5; Glu16 - Glu7	GNG10
ILMN_1700109	15.528	0.0010668	2.9719	0.0036958	Glu11 - Glu5; Glu11 - Glu7; Glu16 - Glu5; Glu16 - Glu7	PTOV1
ILMN_1772369	31.363	8.98e-05	4.0465	0.00063435	Glu11 - Glu5; Glu11 - Glu7; Glu16 - Glu5; Glu7 - Glu5	PDHA1
ILMN_1776375	11.291	0.0030174	2.5204	0.0080468	Glu11 - Glu5; Glu16 - Glu5; Glu16 - Glu7; Glu7 - Glu5	PIN1
ILMN_1695731	9.609	0.0049802	2.3028	0.011898	Glu11 - Glu5; Glu16 - Glu5; Glu16 - Glu7	TUBG1
ILMN_1714759	45.184	2.32e-05	4.6345	0.00024265	Glu16 - Glu11; Glu11 - Glu5; Glu11 - Glu7; Glu16 - Glu5; Glu16 - Glu7	CNIH4
ILMN_1676548	24.77	0.00021088	3.676	0.0011446	Glu11 - Glu5; Glu11 - Glu7; Glu16 - Glu5; Glu16 - Glu7; Glu7 - Glu5	BZW2
ILMN_1670272	11.39	0.0029349	2.5324	0.0078795	Glu11 - Glu5; Glu16 - Glu5; Glu7 - Glu5	LRP10
ILMN_2086417	10.163	0.0041928	2.3775	0.010376	Glu11 - Glu5; Glu16 - Glu5; Glu16 - Glu7; Glu7 - Glu5	NDUFV2
ILMN_1739813	79.311	2.72e-06	5.5655	6.44e-05	Glu16 - Glu11; Glu11 - Glu5; Glu16 - Glu5; Glu16 - Glu7; Glu7 - Glu5	HYAL1
ILMN_1670609	6.0977	0.018336	1.7367	0.033898	Glu11 - Glu5; Glu16 - Glu5; Glu7 - Glu5	ATOX1
ILMN_1669032	6.8854	0.013168	1.8805	0.025744	Glu11 - Glu5; Glu16 - Glu5; Glu7 - Glu5	PPIC
ILMN_1765076	149.14	2.33e-07	6.6333	1.77e-05	Glu16 - Glu11; Glu11 - Glu5; Glu11 - Glu7; Glu16 - Glu5; Glu16 - Glu7; Glu7 - Glu5	APPL2
ILMN_1720799	10.71	0.0035627	2.4482	0.0091311	Glu11 - Glu5; Glu16 - Glu5; Glu7 - Glu5	TECR
ILMN_1704477	5.6209	0.022718	1.6436	0.040464	Glu11 - Glu5; Glu11 - Glu7; Glu16 - Glu5	COX5A
ILMN_2063168	11.108	0.0031775	2.4979	0.0083625	Glu16 - Glu11; Glu11 - Glu5; Glu16 - Glu5; Glu16 - Glu7	MALL
ILMN_1727041	24.492	0.00021956	3.6584	0.0011689	Glu11 - Glu5; Glu16 - Glu5; Glu7 - Glu5	EWSR1
ILMN_1712419	9.5918	0.0050075	2.3004	0.011943	Glu11 - Glu5; Glu16 - Glu5; Glu7 - Glu5	DCDC2
ILMN_1814011	9.337	0.0054341	2.2649	0.012688	Glu11 - Glu5; Glu16 - Glu5; Glu16 - Glu7; Glu7 - Glu5	LOC731985
ILMN_1801766	39.113	3.98e-05	4.4003	0.00035264	Glu11 - Glu5; Glu11 - Glu7; Glu16 - Glu5; Glu16 - Glu7; Glu7 - Glu5	CCDC109B
ILMN_2228035	14.42	0.0013658	2.8646	0.0044565	Glu11 - Glu5; Glu11 - Glu7; Glu16 - Glu5; Glu16 - Glu7	HS3ST1
ILMN_1704094	27.348	0.00014778	3.8304	0.0009042	Glu16 - Glu11; Glu11 - Glu5; Glu11 - Glu7; Glu16 - Glu5; Glu16 - Glu7	PSMA6
ILMN_3234436	30.957	9.42e-05	4.0259	0.00065875	Glu11 - Glu5; Glu11 - Glu7; Glu16 - Glu5; Glu16 - Glu7; Glu7 - Glu5	LOC100132528
ILMN_2201678	6.5998	0.014802	1.8297	0.028426	Glu11 - Glu5; Glu16 - Glu5; Glu7 - Glu5	FSTL1
ILMN_1775762	110.7	7.46e-07	6.127	3.14e-05	Glu11 - Glu5; Glu11 - Glu7; Glu16 - Glu5; Glu16 - Glu7; Glu7 - Glu5	GNAI2
ILMN_1764087	9.4978	0.0051598	2.2874	0.012167	Glu11 - Glu7; Glu16 - Glu5; Glu16 - Glu7	SYPL1
ILMN_1815115	9.8434	0.0046264	2.3348	0.011228	Glu11 - Glu5; Glu16 - Glu5; Glu16 - Glu7	CYC1
ILMN_1784300	146.92	2.47e-07	6.6078	1.77e-05	Glu16 - Glu11; Glu11 - Glu5; Glu11 - Glu7; Glu16 - Glu5; Glu16 - Glu7; Glu7 - Glu5	TUBA4A
ILMN_1725534	24.546	0.00021784	3.6619	0.0011643	Glu11 - Glu5; Glu11 - Glu7; Glu16 - Glu5; Glu7 - Glu5	ACTN4
ILMN_1671568	6.185	0.017651	1.7532	0.032839	Glu11 - Glu5; Glu16 - Glu5; Glu16 - Glu7	ECHDC2
ILMN_2167922	65.382	5.71e-06	5.2432	0.00010054	Glu11 - Glu16; Glu11 - Glu5; Glu11 - Glu7; Glu16 - Glu5; Glu16 - Glu7; Glu7 - Glu5	TRMT5
ILMN_2150258	103.03	9.87e-07	6.0057	3.65e-05	Glu16 - Glu11; Glu11 - Glu5; Glu11 - Glu7; Glu16 - Glu5; Glu16 - Glu7; Glu7 - Glu5	ZFP36L2
ILMN_2363489	94.222	1.4e-06	5.8549	4.26e-05	Glu16 - Glu11; Glu11 - Glu5; Glu7 - Glu11; Glu16 - Glu5; Glu7 - Glu5	BRE
ILMN_2338452	10.469	0.0038246	2.4174	0.0096221	Glu16 - Glu11; Glu11 - Glu5; Glu16 - Glu5; Glu7 - Glu5	SERPINA1
ILMN_1671893	5.4921	0.02412	1.6176	0.042412	Glu11 - Glu5; Glu16 - Glu5; Glu7 - Glu5	CHMP2A
ILMN_1798874	7.797	0.0092594	2.0334	0.01949	Glu11 - Glu5; Glu11 - Glu7; Glu16 - Glu5; Glu16 - Glu7	TMEM85
ILMN_1803194	25.198	0.00019836	3.7025	0.0010993	Glu16 - Glu11; Glu11 - Glu5; Glu11 - Glu7; Glu16 - Glu5; Glu16 - Glu7; Glu7 - Glu5	GALK1
ILMN_1658071	12.868	0.0019842	2.7024	0.0058623	Glu11 - Glu5; Glu16 - Glu5; Glu7 - Glu5	ATP1B1
ILMN_1686750	45.626	2.24e-05	4.6504	0.00023944	Glu11 - Glu5; Glu11 - Glu7; Glu16 - Glu5; Glu7 - Glu5	MGEA5
ILMN_2388547	59.805	8.03e-06	5.0953	0.00011996	Glu11 - Glu5; Glu11 - Glu7; Glu16 - Glu5; Glu16 - Glu7; Glu7 - Glu5	EPSTI1
ILMN_1798620	41.622	3.16e-05	4.5009	0.00030046	Glu11 - Glu5; Glu11 - Glu7; Glu16 - Glu5; Glu16 - Glu7	PQLC1
ILMN_1803811	35.352	5.79e-05	4.2376	0.0004701	Glu16 - Glu11; Glu11 - Glu5; Glu11 - Glu7; Glu16 - Glu5; Glu16 - Glu7; Glu7 - Glu5	TRIB1
ILMN_2201580	28.745	0.00012341	3.9087	0.00079532	Glu11 - Glu16; Glu11 - Glu5; Glu16 - Glu5; Glu7 - Glu5	GSTM2
ILMN_1682781	19.334	0.00050469	3.297	0.0021007	Glu11 - Glu5; Glu11 - Glu7; Glu16 - Glu5; Glu16 - Glu7	TEAD2
ILMN_1707336	36.328	5.23e-05	4.2813	0.0004367	Glu16 - Glu11; Glu11 - Glu5; Glu16 - Glu5; Glu16 - Glu7; Glu7 - Glu5	ARPC4
ILMN_1680134	10.895	0.0033764	2.4715	0.0087635	Glu11 - Glu5; Glu16 - Glu5; Glu7 - Glu5	CARM1
ILMN_2377174	29.488	0.00011248	3.9489	0.00073891	Glu11 - Glu5; Glu11 - Glu7; Glu16 - Glu5; Glu16 - Glu7; Glu7 - Glu5	SYPL1
ILMN_1662426	5.4265	0.024876	1.6042	0.043492	Glu11 - Glu5; Glu16 - Glu5	AP2S1
ILMN_1715635	7.06	0.01228	1.9108	0.024398	Glu16 - Glu5; Glu7 - Glu5	ATP6V0E1
ILMN_1775330	5.6557	0.022357	1.6506	0.039943	Glu16 - Glu11; Glu16 - Glu5; Glu16 - Glu7	C15orf52
ILMN_1690125	29.551	0.00011161	3.9523	0.00073606	Glu11 - Glu5; Glu16 - Glu5; Glu7 - Glu5	PDLIM7
ILMN_1690706	12.898	0.0019697	2.7056	0.0058338	Glu11 - Glu5; Glu11 - Glu7; Glu16 - Glu5; Glu16 - Glu7	SNRPB2
ILMN_3179371	10.923	0.00335	2.475	0.008704	Glu11 - Glu5; Glu11 - Glu7; Glu16 - Glu5; Glu16 - Glu7	HNRNPK
ILMN_1796339	26.426	0.00016721	3.7767	0.00098251	Glu11 - Glu5; Glu11 - Glu7; Glu16 - Glu5; Glu16 - Glu7; Glu7 - Glu5	PLEKHA2
ILMN_1811836	22.27	0.00030773	3.5118	0.0014892	Glu16 - Glu11; Glu11 - Glu5; Glu16 - Glu5; Glu16 - Glu7; Glu7 - Glu5	DYNC2LI1
ILMN_1679195	8.1412	0.0081684	2.0879	0.017586	Glu11 - Glu5; Glu11 - Glu7; Glu16 - Glu5; Glu16 - Glu7	C20orf24
ILMN_2346339	28.039	0.00013504	3.8695	0.00085236	Glu11 - Glu5; Glu16 - Glu5; Glu7 - Glu5	FOLR1
ILMN_1701413	5.2179	0.027483	1.5609	0.046986	Glu11 - Glu5; Glu16 - Glu5	PIGQ
ILMN_1698307	12.435	0.0022168	2.6543	0.0063588	Glu11 - Glu5; Glu16 - Glu5; Glu16 - Glu7; Glu7 - Glu5	DBNL
ILMN_2309848	8.2304	0.0079122	2.1017	0.017086	Glu16 - Glu11; Glu16 - Glu5; Glu16 - Glu7	FXYD5
ILMN_1717934	35.289	5.83e-05	4.2347	0.00047196	Glu16 - Glu11; Glu11 - Glu5; Glu7 - Glu11; Glu16 - Glu5; Glu7 - Glu5	SYT11
ILMN_3275590	19.441	0.00049513	3.3053	0.0020778	Glu11 - Glu5; Glu11 - Glu7; Glu16 - Glu5; Glu16 - Glu7; Glu7 - Glu5	LOC647302
ILMN_2225318	7.9043	0.0089009	2.0506	0.018918	Glu11 - Glu5; Glu16 - Glu5; Glu7 - Glu5	SMS
ILMN_1800461	5.6575	0.022338	1.6509	0.039925	Glu11 - Glu5; Glu11 - Glu7; Glu16 - Glu5; Glu16 - Glu7	CSNK2B
ILMN_1653115	8.0999	0.0082904	2.0814	0.017818	Glu11 - Glu5; Glu16 - Glu5	ECH1
ILMN_2392546	14.586	0.0013148	2.8812	0.0043411	Glu16 - Glu11; Glu11 - Glu5; Glu16 - Glu5; Glu16 - Glu7; Glu7 - Glu5	PAICS
ILMN_1788955	12.08	0.0024331	2.6138	0.0068012	Glu11 - Glu5; Glu11 - Glu7; Glu16 - Glu5; Glu16 - Glu7	PDLIM1
ILMN_1769546	49.88	1.6e-05	4.7962	0.00018762	Glu11 - Glu5; Glu11 - Glu7; Glu16 - Glu5; Glu16 - Glu7; Glu7 - Glu5	RIN2
ILMN_1691949	10.326	0.0039911	2.3989	0.0099808	Glu11 - Glu5; Glu16 - Glu5; Glu7 - Glu5	LOC728554
ILMN_1733696	16.33	0.00090016	3.0457	0.0032444	Glu11 - Glu5; Glu16 - Glu5; Glu16 - Glu7; Glu7 - Glu5	IMP3
ILMN_2321451	9.9362	0.004495	2.3473	0.010983	Glu11 - Glu5; Glu11 - Glu7; Glu16 - Glu5; Glu16 - Glu7	HNRNPD
ILMN_2353054	33.178	7.31e-05	4.136	0.00054385	Glu11 - Glu5; Glu11 - Glu7; Glu16 - Glu5; Glu16 - Glu7	KLK5
ILMN_1756355	10.955	0.0033192	2.479	0.0086556	Glu11 - Glu5; Glu16 - Glu5; Glu7 - Glu5	NDUFS3
ILMN_1755077	12.481	0.0021908	2.6594	0.0063059	Glu11 - Glu5; Glu11 - Glu7; Glu16 - Glu5; Glu16 - Glu7	HEBP2
ILMN_1779735	5.6275	0.022649	1.645	0.040364	Glu11 - Glu5; Glu16 - Glu5; Glu7 - Glu5	C7orf59
ILMN_2343097	52.785	1.29e-05	4.8892	0.0001605	Glu11 - Glu5; Glu11 - Glu7; Glu16 - Glu5; Glu16 - Glu7; Glu7 - Glu5	NCALD
ILMN_1685625	10.504	0.0037848	2.422	0.0095412	Glu11 - Glu5; Glu16 - Glu5; Glu7 - Glu5	UCP2
ILMN_1683658	10.013	0.0043894	2.3576	0.010772	Glu11 - Glu5; Glu16 - Glu5; Glu7 - Glu5	FKBP1A
ILMN_2397954	25.026	0.00020327	3.6919	0.0011203	Glu16 - Glu11; Glu11 - Glu5; Glu16 - Glu5; Glu16 - Glu7; Glu7 - Glu5	PARP3
ILMN_1690170	325.84	1.07e-08	7.9726	5.67e-06	Glu16 - Glu11; Glu11 - Glu5; Glu11 - Glu7; Glu16 - Glu5; Glu16 - Glu7; Glu7 - Glu5	CRABP2
ILMN_1785191	41.471	3.2e-05	4.495	0.00030343	Glu11 - Glu5; Glu16 - Glu5; Glu16 - Glu7; Glu7 - Glu5	TMEM14A
ILMN_2097410	18.384	0.00060076	3.2213	0.0023741	Glu16 - Glu11; Glu11 - Glu5; Glu16 - Glu5; Glu16 - Glu7; Glu7 - Glu5	DAPP1
ILMN_1788180	6.0984	0.01833	1.7368	0.033898	Glu11 - Glu5; Glu16 - Glu5	RAB13
ILMN_1781388	28.935	0.00012049	3.9191	0.00078224	Glu16 - Glu11; Glu11 - Glu5; Glu11 - Glu7; Glu16 - Glu5; Glu16 - Glu7	PGM5
ILMN_1690586	5.398	0.025213	1.5984	0.043886	Glu11 - Glu5	HNRPA1P4
ILMN_2225537	63.678	6.32e-06	5.1993	0.00010636	Glu16 - Glu11; Glu11 - Glu5; Glu16 - Glu5; Glu16 - Glu7; Glu7 - Glu5	PTGR1
ILMN_1697460	21.567	0.00034457	3.4627	0.001622	Glu11 - Glu5; Glu11 - Glu7; Glu16 - Glu5; Glu16 - Glu7	REEP6
ILMN_1716895	15.405	0.0010956	2.9604	0.003765	Glu11 - Glu5; Glu16 - Glu5; Glu16 - Glu7; Glu7 - Glu5	RPA3
ILMN_1695404	22.996	0.00027474	3.5611	0.0013707	Glu11 - Glu5; Glu16 - Glu5; Glu16 - Glu7; Glu7 - Glu5	LY6E
ILMN_1673215	9.0521	0.0059663	2.2243	0.013669	Glu11 - Glu5; Glu11 - Glu7; Glu16 - Glu5; Glu16 - Glu7	PCBP1
ILMN_1746618	59.286	8.3e-06	5.0809	0.00012063	Glu16 - Glu11; Glu11 - Glu5; Glu11 - Glu7; Glu16 - Glu5; Glu16 - Glu7; Glu7 - Glu5	PAQR7
ILMN_1708728	5.0926	0.029212	1.5344	0.049585	Glu11 - Glu5; Glu16 - Glu5	H2AFJ
ILMN_1703692	10.649	0.0036263	2.4405	0.0092584	Glu11 - Glu5; Glu11 - Glu7; Glu16 - Glu5; Glu7 - Glu5	LOC647000
ILMN_3299478	14.856	0.001237	2.9076	0.0041418	Glu11 - Glu5; Glu16 - Glu5; Glu7 - Glu5	LOC728428
ILMN_1719906	14.508	0.0013383	2.8735	0.0043929	Glu11 - Glu5; Glu16 - Glu5; Glu7 - Glu5	HADH
ILMN_1753862	6.3893	0.016169	1.7913	0.030583	Glu11 - Glu5; Glu16 - Glu5; Glu7 - Glu5	SRP54
ILMN_1700025	12.565	0.0021439	2.6688	0.0061986	Glu11 - Glu5; Glu16 - Glu5; Glu7 - Glu5	LOC732007
ILMN_3248403	13.585	0.0016626	2.7792	0.0051721	Glu11 - Glu5; Glu11 - Glu7; Glu16 - Glu5; Glu16 - Glu7; Glu7 - Glu5	LOC100132717
ILMN_1735045	101.41	1.05e-06	5.9789	3.7e-05	Glu11 - Glu5; Glu11 - Glu7; Glu16 - Glu5; Glu16 - Glu7; Glu7 - Glu5	A4GALT
ILMN_1656537	10.974	0.0033013	2.4813	0.0086313	Glu11 - Glu5; Glu16 - Glu5; Glu16 - Glu7	SNRPN
ILMN_1739798	33.625	6.96e-05	4.1574	0.00052789	Glu16 - Glu11; Glu11 - Glu5; Glu16 - Glu5; Glu16 - Glu7; Glu7 - Glu5	C7orf30
ILMN_2402416	12.155	0.0023858	2.6224	0.0067154	Glu11 - Glu5; Glu16 - Glu5; Glu16 - Glu7	DNAJB6
ILMN_1660000	9.4947	0.0051648	2.2869	0.012172	Glu11 - Glu5; Glu11 - Glu7; Glu16 - Glu5; Glu16 - Glu7	SNURF
ILMN_2166865	12.843	0.0019971	2.6996	0.0058846	Glu11 - Glu5; Glu11 - Glu7; Glu16 - Glu5; Glu16 - Glu7; Glu7 - Glu5	ENY2
ILMN_1733931	6.3309	0.016577	1.7805	0.031236	Glu11 - Glu5; Glu16 - Glu5; Glu7 - Glu5	PDCD6
ILMN_1749327	24.336	0.00022461	3.6486	0.0011895	Glu16 - Glu11; Glu11 - Glu5; Glu11 - Glu7; Glu16 - Glu5; Glu16 - Glu7; Glu5 - Glu7	MAPK13
ILMN_2414027	11.306	0.0030045	2.5222	0.0080361	Glu16 - Glu11; Glu16 - Glu5; Glu16 - Glu7	CKLF
ILMN_1661366	34.371	6.42e-05	4.1925	0.00050221	Glu16 - Glu11; Glu11 - Glu5; Glu16 - Glu5; Glu16 - Glu7; Glu7 - Glu5	PGAM1
ILMN_1680453	80.897	2.52e-06	5.5987	6.32e-05	Glu11 - Glu16; Glu11 - Glu5; Glu16 - Glu5; Glu7 - Glu16; Glu7 - Glu5	ITM2C
ILMN_1693352	6.8009	0.013627	1.8656	0.026589	Glu11 - Glu5; Glu16 - Glu5; Glu16 - Glu7	MRPL20
ILMN_1736940	139.54	3.02e-07	6.52	1.96e-05	Glu16 - Glu11; Glu11 - Glu5; Glu11 - Glu7; Glu16 - Glu5; Glu16 - Glu7; Glu7 - Glu5	HPRT1
ILMN_1802888	18.523	0.00058539	3.2326	0.0023318	Glu11 - Glu5; Glu11 - Glu7; Glu16 - Glu5; Glu16 - Glu7	ZNF185
ILMN_3275489	9.3377	0.0054329	2.265	0.012688	Glu16 - Glu11; Glu16 - Glu5; Glu16 - Glu7; Glu7 - Glu5	LOC100131905
ILMN_1665559	99.01	1.15e-06	5.9385	3.87e-05	Glu16 - Glu11; Glu11 - Glu5; Glu11 - Glu7; Glu16 - Glu5; Glu16 - Glu7; Glu7 - Glu5	CDK2
ILMN_1765574	17.121	0.00076662	3.1154	0.0028642	Glu11 - Glu5; Glu11 - Glu7; Glu16 - Glu5; Glu16 - Glu7	TFAP2A
ILMN_1742382	26.45	0.00016667	3.7781	0.00098136	Glu16 - Glu11; Glu11 - Glu5; Glu16 - Glu5; Glu16 - Glu7; Glu7 - Glu5	RIMS3
ILMN_1773760	5.5215	0.023791	1.6236	0.042026	Glu16 - Glu5	PAICS
ILMN_1785444	94.956	1.36e-06	5.868	4.18e-05	Glu16 - Glu11; Glu11 - Glu5; Glu11 - Glu7; Glu16 - Glu5; Glu16 - Glu7	LEMD1
ILMN_1658498	19.815	0.00046344	3.334	0.0020021	Glu11 - Glu5; Glu16 - Glu5; Glu16 - Glu7; Glu7 - Glu5	SLC44A3
ILMN_1796458	6.3528	0.016423	1.7846	0.030992	Glu11 - Glu5; Glu16 - Glu5; Glu7 - Glu5	GABARAPL2
ILMN_2210837	16.252	0.00091486	3.0386	0.0032809	Glu11 - Glu5; Glu16 - Glu5; Glu7 - Glu5	CDC26
ILMN_1777721	9.4703	0.0052055	2.2835	0.012246	Glu11 - Glu5; Glu16 - Glu5; Glu7 - Glu5	MAPRE1
ILMN_1718268	84.056	2.17e-06	5.663	5.65e-05	Glu16 - Glu11; Glu11 - Glu5; Glu11 - Glu7; Glu16 - Glu5; Glu16 - Glu7; Glu7 - Glu5	GJB4
ILMN_3229467	44.889	2.38e-05	4.6238	0.00024688	Glu11 - Glu5; Glu11 - Glu7; Glu16 - Glu5; Glu16 - Glu7; Glu7 - Glu5	LOC729217
ILMN_2343010	8.3211	0.0076619	2.1157	0.016682	Glu16 - Glu11; Glu11 - Glu5; Glu16 - Glu5; Glu16 - Glu7	BOLA3
ILMN_1692058	26.903	0.00015679	3.8047	0.00093978	Glu11 - Glu5; Glu11 - Glu7; Glu16 - Glu5; Glu16 - Glu7; Glu7 - Glu5	NDN
ILMN_1665428	31.098	9.27e-05	4.0331	0.00065054	Glu11 - Glu5; Glu16 - Glu5; Glu7 - Glu5	GSDMD
ILMN_1679949	15.507	0.0010715	2.97	0.0037045	Glu11 - Glu5; Glu16 - Glu5; Glu7 - Glu5	SLC25A23
ILMN_2184373	8.4294	0.0073757	2.1322	0.016136	Glu16 - Glu11; Glu16 - Glu5; Glu16 - Glu7	IL8
ILMN_2393763	8.6453	0.0068441	2.1647	0.015213	Glu11 - Glu5; Glu16 - Glu5; Glu16 - Glu7	ARPC4
ILMN_2223903	10.834	0.0034363	2.4639	0.0088638	Glu11 - Glu5; Glu16 - Glu5; Glu7 - Glu5	PPIC
ILMN_1723480	43.131	2.76e-05	4.5588	0.00027212	Glu16 - Glu11; Glu11 - Glu5; Glu16 - Glu5; Glu16 - Glu7; Glu7 - Glu5	BST2
ILMN_2312194	32.74	7.68e-05	4.1149	0.0005672	Glu16 - Glu11; Glu11 - Glu5; Glu11 - Glu7; Glu16 - Glu5; Glu16 - Glu7; Glu7 - Glu5	CYB5A
ILMN_2163306	12.455	0.0022055	2.6565	0.0063399	Glu16 - Glu11; Glu16 - Glu5; Glu16 - Glu7; Glu7 - Glu5	FAM120A
ILMN_1737588	5.3597	0.025676	1.5905	0.044506	Glu11 - Glu5; Glu16 - Glu5; Glu7 - Glu5	C21orf33
ILMN_1725079	36.46	5.16e-05	4.2871	0.00043372	Glu11 - Glu5; Glu16 - Glu5; Glu16 - Glu7; Glu7 - Glu5	TSPAN31
ILMN_1806123	53.524	1.22e-05	4.9121	0.00015339	Glu16 - Glu11; Glu11 - Glu5; Glu11 - Glu7; Glu16 - Glu5; Glu16 - Glu7; Glu7 - Glu5	MRPL23
ILMN_1771903	21.746	0.00033469	3.4754	0.0015933	Glu11 - Glu5; Glu16 - Glu5; Glu16 - Glu7; Glu7 - Glu5	NUP37
ILMN_1784113	82.615	2.32e-06	5.6339	5.96e-05	Glu11 - Glu5; Glu11 - Glu7; Glu16 - Glu5; Glu16 - Glu7; Glu7 - Glu5	NAT14
ILMN_1706841	13.672	0.0016282	2.7883	0.0050933	Glu11 - Glu5; Glu16 - Glu5; Glu7 - Glu5	PGAM4
ILMN_2364674	11.116	0.0031701	2.4989	0.0083495	Glu16 - Glu11; Glu16 - Glu5; Glu16 - Glu7	TRPT1
ILMN_1764885	26.971	0.00015536	3.8087	0.00093459	Glu16 - Glu11; Glu11 - Glu5; Glu16 - Glu5; Glu16 - Glu7; Glu7 - Glu5	C20orf75
ILMN_1709590	34.202	6.54e-05	4.1846	0.00050905	Glu16 - Glu11; Glu11 - Glu5; Glu11 - Glu7; Glu16 - Glu5; Glu16 - Glu7	PGM5
ILMN_2352009	54.419	1.15e-05	4.9394	0.00014775	Glu16 - Glu11; Glu11 - Glu5; Glu16 - Glu5; Glu16 - Glu7; Glu7 - Glu5	ACADVL
ILMN_1678165	23.072	0.00027154	3.5662	0.0013615	Glu11 - Glu5; Glu16 - Glu5; Glu16 - Glu7; Glu7 - Glu5	LSM7
ILMN_1757072	10.533	0.0037533	2.4256	0.0094861	Glu11 - Glu5; Glu16 - Glu5; Glu16 - Glu7; Glu7 - Glu5	LOC642489
ILMN_1799604	8.669	0.0067888	2.1682	0.01511	Glu11 - Glu5; Glu11 - Glu7; Glu16 - Glu5	OCIAD1
ILMN_1803745	39.35	3.89e-05	4.41	0.00034726	Glu11 - Glu5; Glu11 - Glu7; Glu16 - Glu5; Glu16 - Glu7; Glu7 - Glu5	SUOX
ILMN_1665887	21.631	0.00034102	3.4672	0.0016174	Glu11 - Glu5; Glu11 - Glu7; Glu16 - Glu5; Glu16 - Glu7; Glu7 - Glu5	WDR61
ILMN_1686116	7.2782	0.011271	1.948	0.022775	Glu16 - Glu11; Glu16 - Glu5	THBS1
ILMN_3211935	20.745	0.00039487	3.4035	0.0017961	Glu11 - Glu5; Glu16 - Glu5; Glu16 - Glu7; Glu7 - Glu5	LOC100132715
ILMN_1689389	8.8118	0.0064665	2.1893	0.014503	Glu11 - Glu5; Glu11 - Glu7; Glu16 - Glu5; Glu16 - Glu7	SF3B5
ILMN_1802557	10.615	0.0036637	2.4361	0.0093301	Glu11 - Glu5; Glu16 - Glu5; Glu16 - Glu7	HEBP1
ILMN_2091084	5.4549	0.024546	1.61	0.043024	Glu11 - Glu5; Glu16 - Glu5	C8orf37
ILMN_1787691	20.928	0.00038291	3.4169	0.0017577	Glu16 - Glu11; Glu11 - Glu5; Glu11 - Glu7; Glu16 - Glu5; Glu16 - Glu7	CITED4
ILMN_2093674	8.4778	0.0072522	2.1395	0.015901	Glu11 - Glu5; Glu16 - Glu5; Glu7 - Glu5	GMFB
ILMN_1778177	6.2416	0.017224	1.7639	0.032188	Glu11 - Glu5; Glu16 - Glu5; Glu16 - Glu7	ZNF207
ILMN_1746408	24.541	0.00021801	3.6615	0.0011643	Glu16 - Glu11; Glu11 - Glu5; Glu11 - Glu7; Glu16 - Glu5; Glu16 - Glu7	MIDN
ILMN_1687785	8.4665	0.0072809	2.1378	0.015957	Glu11 - Glu5; Glu11 - Glu7; Glu16 - Glu5; Glu16 - Glu7	PPA2
ILMN_1697348	33.614	6.97e-05	4.1569	0.00052789	Glu16 - Glu11; Glu11 - Glu5; Glu11 - Glu7; Glu16 - Glu5; Glu16 - Glu7	WBSCR22
ILMN_1738681	12.32	0.0022844	2.6412	0.0064922	Glu16 - Glu11; Glu11 - Glu5; Glu16 - Glu5; Glu7 - Glu5	NUP62
ILMN_1783709	11.708	0.002689	2.5704	0.0073672	Glu11 - Glu5; Glu16 - Glu5; Glu7 - Glu5	RRAGA
ILMN_1670926	6.7612	0.013849	1.8586	0.026917	Glu11 - Glu5; Glu11 - Glu7; Glu16 - Glu5; Glu16 - Glu7	CHST15
ILMN_1752340	13.294	0.0017847	2.7484	0.0054528	Glu11 - Glu5; Glu16 - Glu5; Glu16 - Glu7	ARF5
ILMN_1806432	16.037	0.00095714	3.019	0.0033886	Glu11 - Glu5; Glu16 - Glu5; Glu16 - Glu7; Glu7 - Glu5	NT5C
ILMN_2364376	5.4234	0.024913	1.6036	0.04353	Glu11 - Glu5; Glu16 - Glu5; Glu7 - Glu5	ILK
ILMN_1691276	5.72	0.021708	1.6634	0.039	Glu16 - Glu5; Glu16 - Glu7	CXXC1
ILMN_1664861	89.836	1.68e-06	5.7747	4.77e-05	Glu16 - Glu11; Glu11 - Glu5; Glu16 - Glu5; Glu16 - Glu7; Glu7 - Glu5	ID1
ILMN_1673113	13.566	0.0016703	2.7772	0.0051894	Glu11 - Glu5; Glu16 - Glu5; Glu16 - Glu7; Glu7 - Glu5	F2RL1
ILMN_1703852	10.567	0.0037154	2.43	0.0094281	Glu11 - Glu5; Glu16 - Glu5; Glu16 - Glu7	EFNB2
ILMN_3299187	9.1794	0.0057208	2.2425	0.013222	Glu11 - Glu5; Glu16 - Glu5; Glu7 - Glu5	LOC728782
ILMN_1730291	7.7692	0.0093551	2.0289	0.019666	Glu11 - Glu5; Glu11 - Glu7; Glu16 - Glu5; Glu16 - Glu7	ATP1B1
ILMN_1661733	13.064	0.0018891	2.7237	0.0056582	Glu11 - Glu5; Glu16 - Glu5; Glu7 - Glu5	FOLR1
ILMN_1699574	17.092	0.00077102	3.1129	0.0028764	Glu11 - Glu5; Glu16 - Glu5; Glu16 - Glu7; Glu7 - Glu5	NRP1
ILMN_1714433	11.655	0.0027281	2.5641	0.0074525	Glu11 - Glu16; Glu11 - Glu5; Glu11 - Glu7; Glu16 - Glu5; Glu7 - Glu5	MARCKSL1
ILMN_1725642	6.0814	0.018467	1.7336	0.03409	Glu11 - Glu5; Glu11 - Glu7; Glu16 - Glu5	SUMO3
ILMN_1739274	14.39	0.001375	2.8617	0.0044809	Glu11 - Glu5; Glu16 - Glu5; Glu7 - Glu5	PDHB
ILMN_1750130	6.6758	0.014343	1.8434	0.027691	Glu16 - Glu11; Glu16 - Glu5; Glu16 - Glu7	GSPT1
ILMN_1747162	37.911	4.47e-05	4.3499	0.00038706	Glu16 - Glu11; Glu11 - Glu5; Glu11 - Glu7; Glu16 - Glu5; Glu16 - Glu7	DDX47
ILMN_1732127	96.536	1.27e-06	5.8958	4.04e-05	Glu16 - Glu11; Glu11 - Glu5; Glu16 - Glu5; Glu16 - Glu7; Glu7 - Glu5	RBKS
ILMN_1720708	20.929	0.00038285	3.417	0.0017577	Glu16 - Glu11; Glu11 - Glu5; Glu16 - Glu5; Glu16 - Glu7; Glu7 - Glu5	CSNK1D
ILMN_2180885	157.96	1.86e-07	6.7312	1.71e-05	Glu16 - Glu11; Glu11 - Glu5; Glu11 - Glu7; Glu16 - Glu5; Glu16 - Glu7	FLJ21511
ILMN_1732782	13.295	0.0017842	2.7486	0.0054528	Glu11 - Glu5; Glu11 - Glu7; Glu16 - Glu5; Glu16 - Glu7	SCN2A
ILMN_3294074	6.8608	0.0133	1.8762	0.025981	Glu11 - Glu5; Glu16 - Glu5; Glu7 - Glu5	LOC338870
ILMN_1685540	21.828	0.00033028	3.4811	0.0015785	Glu11 - Glu5; Glu11 - Glu7; Glu16 - Glu5; Glu16 - Glu7	SHRM
ILMN_3249366	6.4723	0.015612	1.8065	0.02968	Glu11 - Glu5; Glu16 - Glu5; Glu7 - Glu5	JMJD8
ILMN_1687384	6.6369	0.014576	1.8364	0.028068	Glu11 - Glu5; Glu16 - Glu5; Glu7 - Glu5	IFI6
ILMN_2393712	11.457	0.0028814	2.5404	0.0077775	Glu11 - Glu5; Glu16 - Glu5; Glu16 - Glu7	CTTN
ILMN_1657632	34.546	6.3e-05	4.2006	0.00049523	Glu16 - Glu11; Glu11 - Glu5; Glu16 - Glu5; Glu16 - Glu7; Glu7 - Glu5	ZMYM6
ILMN_1738921	23.694	0.00024707	3.6072	0.001272	Glu11 - Glu5; Glu16 - Glu5; Glu7 - Glu5	ACAA1
ILMN_1723020	59.486	8.19e-06	5.0865	0.00011996	Glu11 - Glu5; Glu11 - Glu7; Glu16 - Glu5; Glu16 - Glu7; Glu7 - Glu5	MAP3K1
ILMN_1779633	26.217	0.00017206	3.7643	0.00099899	Glu11 - Glu5; Glu11 - Glu7; Glu16 - Glu5; Glu16 - Glu7; Glu7 - Glu5	PSMD6
ILMN_1785060	33.928	6.73e-05	4.1717	0.00051867	Glu16 - Glu11; Glu11 - Glu5; Glu11 - Glu7; Glu16 - Glu5; Glu16 - Glu7; Glu7 - Glu5	TSPAN14
ILMN_1664956	9.0778	0.0059157	2.228	0.013578	Glu11 - Glu5; Glu11 - Glu7; Glu16 - Glu5	SSU72
ILMN_3279219	7.0537	0.01231	1.9097	0.02442	Glu16 - Glu5; Glu16 - Glu7	LOC100132457
ILMN_1721457	32.431	7.95e-05	4.0998	0.00058168	Glu16 - Glu11; Glu11 - Glu5; Glu16 - Glu5; Glu16 - Glu7; Glu7 - Glu5	RANBP1
ILMN_1677262	19.433	0.00049586	3.3046	0.0020778	Glu16 - Glu11; Glu11 - Glu5; Glu16 - Glu5; Glu16 - Glu7; Glu7 - Glu5	LOC388621
ILMN_1697735	19.247	0.00051265	3.2902	0.0021197	Glu11 - Glu5; Glu11 - Glu7; Glu16 - Glu5; Glu16 - Glu7; Glu7 - Glu5	EWSR1
ILMN_2072296	8.3982	0.0074568	2.1274	0.016278	Glu11 - Glu5; Glu16 - Glu5; Glu16 - Glu7	CKS2
ILMN_1771233	63.213	6.5e-06	5.1872	0.00010793	Glu11 - Glu5; Glu11 - Glu7; Glu16 - Glu5; Glu16 - Glu7; Glu7 - Glu5	CHMP4B
ILMN_1733176	5.0802	0.02939	1.5318	0.049838	Glu16 - Glu5; Glu16 - Glu7	LIMS1
ILMN_1716913	54.811	1.12e-05	4.9512	0.00014524	Glu16 - Glu11; Glu11 - Glu5; Glu16 - Glu5; Glu16 - Glu7; Glu7 - Glu5	TRAPPC1
ILMN_1811364	11.242	0.0030591	2.5144	0.0081213	Glu16 - Glu11; Glu16 - Glu5; Glu7 - Glu5	SGPP2
ILMN_1753582	10.058	0.0043299	2.3635	0.010657	Glu11 - Glu5; Glu16 - Glu5; Glu16 - Glu7	RPA2
ILMN_2095597	36.879	4.95e-05	4.3055	0.00042076	Glu11 - Glu5; Glu11 - Glu7; Glu16 - Glu5; Glu16 - Glu7; Glu7 - Glu5	CDH16
ILMN_1730879	11.247	0.0030547	2.515	0.008114	Glu16 - Glu11; Glu11 - Glu5; Glu16 - Glu5; Glu16 - Glu7	CBY1
ILMN_1763837	11.548	0.0028093	2.5514	0.0076325	Glu11 - Glu5; Glu16 - Glu5; Glu16 - Glu7	ANPEP
ILMN_2162989	28.506	0.0001272	3.8955	0.00081629	Glu11 - Glu5; Glu11 - Glu7; Glu16 - Glu5; Glu16 - Glu7	TMEM189
ILMN_1784661	19.372	0.00050129	3.2999	0.0020923	Glu11 - Glu5; Glu16 - Glu5; Glu7 - Glu5	TMEM2
ILMN_1778803	13.573	0.0016675	2.7779	0.0051839	Glu16 - Glu11; Glu16 - Glu5; Glu16 - Glu7	ZFAND6
ILMN_1764380	11.572	0.0027915	2.5542	0.0076005	Glu11 - Glu5; Glu16 - Glu5; Glu16 - Glu7; Glu7 - Glu5	GLTP
ILMN_1733937	20.903	0.00038454	3.4151	0.0017615	Glu16 - Glu11; Glu11 - Glu5; Glu16 - Glu5; Glu16 - Glu7	MMD
ILMN_1712046	147.42	2.43e-07	6.6135	1.77e-05	Glu16 - Glu11; Glu11 - Glu5; Glu11 - Glu7; Glu16 - Glu5; Glu16 - Glu7	CPXM1
ILMN_2124802	30.604	9.83e-05	4.0077	0.00067745	Glu16 - Glu11; Glu11 - Glu5; Glu16 - Glu5; Glu16 - Glu7; Glu7 - Glu5	MT1H
ILMN_2362245	55.635	1.06e-05	4.9759	0.00014055	Glu16 - Glu11; Glu11 - Glu5; Glu16 - Glu5; Glu16 - Glu7; Glu7 - Glu5	HNRNPH2
ILMN_1764500	9.9104	0.0045311	2.3438	0.011055	Glu11 - Glu5; Glu16 - Glu5; Glu7 - Glu5	C3orf10
ILMN_1775327	25.229	0.00019749	3.7045	0.0010969	Glu11 - Glu5; Glu16 - Glu5; Glu7 - Glu5	PKM2
ILMN_2047112	75.389	3.31e-06	5.4807	7.16e-05	Glu16 - Glu11; Glu11 - Glu5; Glu16 - Glu5; Glu16 - Glu7; Glu7 - Glu5	RP11-529I10.4
ILMN_1779163	72.863	3.77e-06	5.4237	7.82e-05	Glu16 - Glu11; Glu11 - Glu5; Glu16 - Glu5; Glu16 - Glu7; Glu7 - Glu5	C11orf67
ILMN_1804148	27.954	0.00013653	3.8648	0.00085956	Glu16 - Glu11; Glu11 - Glu5; Glu11 - Glu7; Glu16 - Glu5; Glu16 - Glu7; Glu7 - Glu5	TMED4
ILMN_1692517	16.228	0.00091949	3.0365	0.0032903	Glu11 - Glu5; Glu16 - Glu5; Glu7 - Glu5	LOC653381
ILMN_1671158	12.261	0.00232	2.6345	0.0065602	Glu11 - Glu5; Glu16 - Glu5; Glu16 - Glu7; Glu7 - Glu5	MRPL13
ILMN_1730685	42.636	2.88e-05	4.54	0.00028072	Glu11 - Glu5; Glu11 - Glu7; Glu16 - Glu5; Glu16 - Glu7; Glu7 - Glu5	MRPL16
ILMN_1706238	14.696	0.0012824	2.892	0.0042595	Glu11 - Glu5; Glu16 - Glu5; Glu16 - Glu7; Glu7 - Glu5	CSE1L
ILMN_1703487	5.3081	0.026316	1.5798	0.04541	Glu16 - Glu5; Glu16 - Glu7	LMO4
ILMN_1778684	19.639	0.00047805	3.3205	0.0020342	Glu16 - Glu11; Glu11 - Glu5; Glu16 - Glu5; Glu7 - Glu5	BRE
ILMN_1663390	62.43	6.82e-06	5.1665	0.00010955	Glu16 - Glu11; Glu11 - Glu5; Glu11 - Glu7; Glu16 - Glu5; Glu16 - Glu7	CDC20
ILMN_1766024	24.853	0.00020837	3.6812	0.0011359	Glu16 - Glu11; Glu11 - Glu5; Glu11 - Glu7; Glu16 - Glu5; Glu16 - Glu7; Glu7 - Glu5	PDCD10
ILMN_1663751	6.1231	0.018133	1.7415	0.033598	Glu16 - Glu5; Glu16 - Glu7	CYCSL1
ILMN_3226875	20.521	0.00041016	3.3871	0.0018405	Glu16 - Glu11; Glu11 - Glu5; Glu16 - Glu5; Glu16 - Glu7; Glu7 - Glu5	LOC728590
ILMN_2109156	19.207	0.00051637	3.287	0.0021316	Glu16 - Glu11; Glu11 - Glu5; Glu16 - Glu5; Glu16 - Glu7	RANBP1
ILMN_2056032	13.662	0.0016322	2.7872	0.0051005	Glu11 - Glu5; Glu16 - Glu5; Glu7 - Glu5	CD99
ILMN_1781155	18.258	0.00061512	3.211	0.0024232	Glu11 - Glu5; Glu11 - Glu7; Glu16 - Glu5; Glu16 - Glu7; Glu7 - Glu5	LYN
ILMN_1728298	29.98	0.00010591	3.9751	0.0007097	Glu11 - Glu5; Glu11 - Glu7; Glu16 - Glu5; Glu16 - Glu7; Glu7 - Glu5	SBK1
ILMN_1713978	24.543	0.00021794	3.6617	0.0011643	Glu11 - Glu5; Glu16 - Glu5; Glu16 - Glu7; Glu7 - Glu5	SDF2
ILMN_1660199	28.205	0.00013219	3.8788	0.00083859	Glu11 - Glu5; Glu16 - Glu5; Glu7 - Glu5	ACAA2
ILMN_1729533	21.298	0.00036009	3.4436	0.0016756	Glu16 - Glu11; Glu11 - Glu5; Glu11 - Glu7; Glu16 - Glu5; Glu16 - Glu7	APOA1BP
ILMN_1774066	9.896	0.0045514	2.3419	0.011088	Glu11 - Glu5; Glu16 - Glu5; Glu16 - Glu7	TMEM141
ILMN_1749709	5.7084	0.021823	1.6611	0.039173	Glu11 - Glu5; Glu11 - Glu7; Glu16 - Glu5	NDUFB11
ILMN_1746241	5.4886	0.02416	1.6169	0.042468	Glu11 - Glu5; Glu16 - Glu5	SDHC
ILMN_1670672	66.046	5.5e-06	5.26	9.8e-05	Glu11 - Glu5; Glu16 - Glu5; Glu7 - Glu5	TMEM37
ILMN_2366041	9.7172	0.0048129	2.3176	0.011606	Glu11 - Glu5; Glu16 - Glu5; Glu7 - Glu5	ITM2C
ILMN_1691104	13.912	0.0015376	2.8132	0.0048771	Glu16 - Glu11; Glu11 - Glu5; Glu16 - Glu5; Glu16 - Glu7; Glu7 - Glu5	PGAM4
ILMN_1755974	18.061	0.00063852	3.1948	0.0024918	Glu11 - Glu5; Glu16 - Glu5; Glu7 - Glu5	ALDOC
ILMN_1811754	15.708	0.0010262	2.9888	0.0035875	Glu16 - Glu11; Glu11 - Glu5; Glu16 - Glu5; Glu16 - Glu7; Glu7 - Glu5	NDUFB10
ILMN_1665781	13.556	0.0016741	2.7762	0.0051981	Glu16 - Glu11; Glu11 - Glu5; Glu16 - Glu5; Glu16 - Glu7; Glu7 - Glu5	LOC390466
ILMN_1680132	8.8667	0.0063479	2.1974	0.014339	Glu11 - Glu5; Glu11 - Glu7; Glu16 - Glu5	CADM1
ILMN_2393254	5.2345	0.027263	1.5644	0.046706	Glu11 - Glu5; Glu16 - Glu5	CAPNS1
ILMN_1699887	19.681	0.00047451	3.3238	0.0020342	Glu11 - Glu5; Glu11 - Glu7; Glu16 - Glu5; Glu16 - Glu7; Glu7 - Glu5	ST14
ILMN_1668507	14.623	0.0013038	2.8848	0.0043108	Glu11 - Glu5; Glu16 - Glu5; Glu7 - Glu5	DDAH1
ILMN_1788099	9.0374	0.0059955	2.2222	0.013706	Glu11 - Glu5; Glu16 - Glu5; Glu16 - Glu7	LSM4
ILMN_2285996	231.03	4.15e-08	7.3816	9.86e-06	Glu16 - Glu11; Glu11 - Glu5; Glu11 - Glu7; Glu16 - Glu5; Glu16 - Glu7; Glu7 - Glu5	KIAA0101
ILMN_1697733	17.359	0.00073131	3.1359	0.0027529	Glu11 - Glu5; Glu11 - Glu7; Glu16 - Glu5; Glu16 - Glu7	CST6
ILMN_1652806	15.664	0.0010359	2.9847	0.0036138	Glu11 - Glu5; Glu11 - Glu7; Glu16 - Glu5; Glu16 - Glu7	ATP5J
ILMN_1773847	16.409	0.00088571	3.0527	0.0032015	Glu11 - Glu5; Glu16 - Glu5; Glu7 - Glu5	DYNC1I2
ILMN_2258774	7.763	0.0093769	2.0279	0.019686	Glu16 - Glu11; Glu16 - Glu5; Glu16 - Glu7	MRPL43
ILMN_3307841	7.2242	0.011511	1.9389	0.023175	Glu11 - Glu7; Glu16 - Glu5; Glu16 - Glu7	AGR2
ILMN_1693310	6.9124	0.013026	1.8852	0.025525	Glu11 - Glu5; Glu16 - Glu5; Glu7 - Glu5	ITFG1
ILMN_1805922	40.356	3.54e-05	4.4509	0.00032421	Glu11 - Glu5; Glu16 - Glu5; Glu16 - Glu7; Glu7 - Glu5	EBPL
ILMN_3178252	6.1019	0.018302	1.7375	0.033874	Glu11 - Glu5; Glu16 - Glu5; Glu7 - Glu5	LOC100129379
ILMN_1699980	61.831	7.07e-06	5.1505	0.00011178	Glu16 - Glu11; Glu11 - Glu5; Glu11 - Glu7; Glu16 - Glu5; Glu16 - Glu7; Glu7 - Glu5	TSPAN18
ILMN_3228294	6.4215	0.01595	1.7972	0.03026	Glu11 - Glu5; Glu16 - Glu5; Glu7 - Glu5	LOC729279
ILMN_1680591	25.557	0.00018857	3.7245	0.0010615	Glu11 - Glu5; Glu11 - Glu7; Glu16 - Glu5; Glu16 - Glu7; Glu7 - Glu5	RTKN
ILMN_1667068	32.734	7.68e-05	4.1146	0.0005672	Glu11 - Glu5; Glu16 - Glu5; Glu7 - Glu5	ZC3HAV1
ILMN_2359456	7.6697	0.0097087	2.0128	0.020222	Glu11 - Glu5; Glu16 - Glu5; Glu7 - Glu5	ERGIC3
ILMN_3199780	15.36	0.0011063	2.9561	0.0037933	Glu11 - Glu5; Glu16 - Glu5; Glu16 - Glu7; Glu7 - Glu5	LOC401076
ILMN_1739582	8.7128	0.006688	2.1747	0.014925	Glu16 - Glu11; Glu16 - Glu5; Glu7 - Glu5	HOXA9
ILMN_1782633	7.8984	0.00892	2.0496	0.018951	Glu11 - Glu7; Glu16 - Glu7; Glu5 - Glu7	BOLA2
ILMN_1672080	23.437	0.00025681	3.5904	0.0013046	Glu11 - Glu5; Glu11 - Glu7; Glu16 - Glu5; Glu16 - Glu7	NR2F6
ILMN_1737685	5.6337	0.022585	1.6462	0.040264	Glu16 - Glu5; Glu16 - Glu7	CRLS1
ILMN_1696675	5.0893	0.029259	1.5337	0.049649	Glu11 - Glu5; Glu16 - Glu5	CES2
ILMN_3244117	10.151	0.0042083	2.3759	0.010409	Glu11 - Glu5; Glu7 - Glu16; Glu7 - Glu5	STMN3
ILMN_1672191	9.352	0.0054078	2.267	0.012638	Glu11 - Glu5; Glu16 - Glu5; Glu16 - Glu7; Glu7 - Glu5	ATP5F1
ILMN_1678423	20.604	0.00040444	3.3931	0.0018231	Glu11 - Glu5; Glu16 - Glu5; Glu16 - Glu7; Glu7 - Glu5	SPA17
ILMN_2283388	13.066	0.0018882	2.724	0.0056582	Glu11 - Glu5; Glu11 - Glu7; Glu16 - Glu5; Glu16 - Glu7	C20orf24
ILMN_1799103	12.794	0.0020217	2.6943	0.005931	Glu11 - Glu5; Glu11 - Glu7; Glu16 - Glu5; Glu16 - Glu7	SNRPB
ILMN_1663787	49.642	1.63e-05	4.7884	0.00019059	Glu16 - Glu11; Glu11 - Glu5; Glu11 - Glu7; Glu16 - Glu5; Glu16 - Glu7	KLK3
ILMN_3295075	7.5941	0.0099883	2.0005	0.020684	Glu11 - Glu5; Glu11 - Glu7; Glu16 - Glu5; Glu16 - Glu7	LOC100131531
ILMN_2368713	13.902	0.0015413	2.8121	0.0048859	Glu16 - Glu11; Glu11 - Glu5; Glu16 - Glu5; Glu16 - Glu7	TMEM189-UBE2V1
ILMN_1759453	6.9556	0.012801	1.8927	0.025175	Glu11 - Glu5; Glu16 - Glu5	UQCRB
ILMN_3191695	9.9298	0.004504	2.3464	0.010999	Glu16 - Glu11; Glu16 - Glu5; Glu16 - Glu7	LOC100128266
ILMN_2358626	12.962	0.0019381	2.7126	0.0057568	Glu11 - Glu5; Glu11 - Glu7; Glu16 - Glu5; Glu16 - Glu7	ADK
ILMN_1656977	56.458	1e-05	5.0001	0.00013545	Glu11 - Glu5; Glu11 - Glu7; Glu16 - Glu5; Glu7 - Glu5	HIBCH
ILMN_1788384	6.9557	0.012801	1.8928	0.025175	Glu11 - Glu5; Glu11 - Glu7; Glu16 - Glu5; Glu16 - Glu7	C9orf5
ILMN_1767691	11.853	0.0025856	2.5874	0.0071331	Glu16 - Glu11; Glu11 - Glu5; Glu16 - Glu5; Glu16 - Glu7	VPS25
ILMN_3236821	45.228	2.31e-05	4.6361	0.00024254	Glu11 - Glu5; Glu11 - Glu7; Glu16 - Glu5; Glu16 - Glu7; Glu7 - Glu5	HSPBL2
ILMN_1701753	5.8818	0.020176	1.6952	0.03681	Glu16 - Glu11; Glu16 - Glu5; Glu16 - Glu7	LOC644063
ILMN_1751345	16.5	0.00086919	3.0609	0.0031509	Glu11 - Glu5; Glu11 - Glu7; Glu16 - Glu5; Glu16 - Glu7	AP1S1
ILMN_3289100	8.8342	0.0064177	2.1926	0.014437	Glu16 - Glu11; Glu11 - Glu5; Glu16 - Glu5; Glu16 - Glu7	LOC647285
ILMN_2207363	5.8113	0.020827	1.6814	0.037753	Glu16 - Glu11; Glu16 - Glu5; Glu16 - Glu7	RABAC1
ILMN_2319292	109	7.93e-07	6.101	3.22e-05	Glu16 - Glu11; Glu11 - Glu5; Glu11 - Glu7; Glu16 - Glu5; Glu16 - Glu7; Glu7 - Glu5	PAX8
ILMN_1753279	9.1575	0.005762	2.2394	0.013292	Glu11 - Glu5; Glu16 - Glu5; Glu16 - Glu7	HNRNPA0
ILMN_2306540	15.247	0.0011342	2.9453	0.0038729	Glu11 - Glu5; Glu11 - Glu7; Glu16 - Glu5; Glu16 - Glu7; Glu7 - Glu5	PDE9A
ILMN_1756469	23.449	0.00025635	3.5912	0.0013045	Glu11 - Glu5; Glu16 - Glu5; Glu16 - Glu7; Glu7 - Glu5	GAMT
ILMN_1748827	17.147	0.00076276	3.1176	0.0028543	Glu11 - Glu5; Glu11 - Glu7; Glu16 - Glu5; Glu16 - Glu7	LOC388564
ILMN_1684114	31.087	9.28e-05	4.0325	0.00065054	Glu11 - Glu5; Glu11 - Glu7; Glu16 - Glu5; Glu16 - Glu7; Glu7 - Glu5	LOC286016
ILMN_1771987	6.1269	0.018103	1.7422	0.033568	Glu11 - Glu5; Glu11 - Glu7; Glu16 - Glu5	SLC44A2
ILMN_1758672	14.235	0.0014253	2.8461	0.0046014	Glu11 - Glu7; Glu16 - Glu5; Glu16 - Glu7	FAM107B
ILMN_1763265	7.6361	0.0098316	2.0074	0.020385	Glu11 - Glu5; Glu16 - Glu5; Glu16 - Glu7	CHMP1B
ILMN_1660793	31.207	9.15e-05	4.0386	0.00064331	Glu11 - Glu5; Glu11 - Glu7; Glu16 - Glu5; Glu16 - Glu7; Glu7 - Glu5	PAQR4
ILMN_1763461	9.3012	0.0054976	2.2598	0.012806	Glu11 - Glu5; Glu16 - Glu5; Glu7 - Glu5	ALDH7A1
ILMN_1672650	7.2513	0.01139	1.9435	0.022997	Glu11 - Glu5; Glu16 - Glu5; Glu7 - Glu5	PKM2
ILMN_2349658	8.4142	0.0074153	2.1299	0.016201	Glu11 - Glu5; Glu11 - Glu7; Glu16 - Glu5; Glu16 - Glu7	TSPO
ILMN_1730054	28.483	0.00012757	3.8943	0.00081759	Glu16 - Glu11; Glu11 - Glu5; Glu16 - Glu5; Glu16 - Glu7; Glu7 - Glu5	GSTT1
ILMN_1790534	59.595	8.14e-06	5.0895	0.00011996	Glu16 - Glu11; Glu11 - Glu5; Glu11 - Glu7; Glu16 - Glu5; Glu16 - Glu7; Glu7 - Glu5	MAP2K3
ILMN_2125374	14.348	0.0013884	2.8575	0.0045098	Glu16 - Glu11; Glu11 - Glu5; Glu16 - Glu5; Glu16 - Glu7; Glu7 - Glu5	CMAS
ILMN_1699651	79.863	2.65e-06	5.5771	6.44e-05	Glu16 - Glu11; Glu11 - Glu5; Glu16 - Glu5; Glu16 - Glu7; Glu7 - Glu5	IL6
ILMN_1708341	8.2766	0.0077835	2.1088	0.016881	Glu11 - Glu5; Glu16 - Glu5; Glu7 - Glu5	PDZK1
ILMN_2105983	39.3	3.91e-05	4.408	0.0003483	Glu11 - Glu5; Glu11 - Glu7; Glu16 - Glu5; Glu7 - Glu5	XRCC5
ILMN_3304898	34.513	6.32e-05	4.1991	0.00049622	Glu11 - Glu5; Glu11 - Glu7; Glu16 - Glu5; Glu16 - Glu7	LOC92755
ILMN_1685170	24.09	0.00023291	3.6328	0.0012192	Glu16 - Glu11; Glu11 - Glu5; Glu16 - Glu5; Glu16 - Glu7; Glu7 - Glu5	ANXA11
ILMN_1798980	25.879	0.00018028	3.7441	0.0010276	Glu16 - Glu11; Glu11 - Glu5; Glu16 - Glu5; Glu16 - Glu7; Glu7 - Glu5	CAPZB
ILMN_1795639	24.894	0.00020716	3.6837	0.0011319	Glu11 - Glu5; Glu11 - Glu7; Glu16 - Glu5; Glu16 - Glu7; Glu7 - Glu5	MGMT
ILMN_2306189	51.32	1.44e-05	4.8429	0.00017328	Glu11 - Glu5; Glu16 - Glu5; Glu7 - Glu5	MAGED1
ILMN_1700955	12.897	0.0019699	2.7056	0.0058338	Glu11 - Glu5; Glu16 - Glu5; Glu7 - Glu5	TCTEX1D2
ILMN_3240117	10.043	0.0043492	2.3616	0.010694	Glu16 - Glu11; Glu11 - Glu5; Glu16 - Glu5; Glu16 - Glu7	AIDA
ILMN_1746917	5.8752	0.020236	1.6939	0.036892	Glu11 - Glu5; Glu16 - Glu5; Glu7 - Glu5	LOC729843
ILMN_1714527	6.7749	0.013772	1.861	0.026799	Glu11 - Glu5; Glu16 - Glu5; Glu7 - Glu5	VAMP3
ILMN_2068747	5.5198	0.02381	1.6232	0.042044	Glu11 - Glu5; Glu16 - Glu5	OAT
ILMN_1664798	59.018	8.45e-06	5.0734	0.00012166	Glu16 - Glu11; Glu11 - Glu5; Glu11 - Glu7; Glu16 - Glu5; Glu16 - Glu7; Glu7 - Glu5	GRHPR
ILMN_2112301	10.203	0.004143	2.3827	0.010299	Glu11 - Glu5; Glu11 - Glu7; Glu16 - Glu5; Glu16 - Glu7	DRAP1
ILMN_1747857	13.019	0.0019107	2.7188	0.005706	Glu11 - Glu5; Glu16 - Glu5; Glu7 - Glu5	SMARCE1
ILMN_1785711	6.23	0.01731	1.7617	0.032325	Glu11 - Glu5; Glu16 - Glu5	NEDD8
ILMN_1804090	6.0537	0.018693	1.7283	0.034444	Glu11 - Glu5; Glu16 - Glu5	SLC25A10
ILMN_1694780	20.047	0.000445	3.3516	0.0019531	Glu11 - Glu5; Glu11 - Glu7; Glu16 - Glu5; Glu16 - Glu7; Glu7 - Glu5	GCHFR
ILMN_1709043	11.864	0.002578	2.5887	0.00712	Glu16 - Glu11; Glu11 - Glu5; Glu16 - Glu5; Glu16 - Glu7; Glu7 - Glu5	C9orf46
ILMN_1652333	12.287	0.0023041	2.6375	0.0065377	Glu11 - Glu5; Glu16 - Glu5; Glu7 - Glu5	FN3KRP
ILMN_1800602	15.208	0.0011439	2.9416	0.0038975	Glu11 - Glu5; Glu16 - Glu5; Glu7 - Glu5	GCA
ILMN_1765858	5.7197	0.021712	1.6633	0.039	Glu7 - Glu11; Glu7 - Glu5	CAB39
ILMN_1671932	16.826	0.00081335	3.0897	0.0030007	Glu11 - Glu5; Glu16 - Glu5; Glu7 - Glu5	SAMM50
ILMN_1655011	7.6941	0.0096203	2.0168	0.020055	Glu16 - Glu11; Glu16 - Glu5; Glu16 - Glu7	SERF1B
ILMN_1744059	7.0668	0.012246	1.912	0.024361	Glu11 - Glu5; Glu16 - Glu5; Glu7 - Glu5	DCTN6
ILMN_1804396	20.078	0.00044266	3.3539	0.0019479	Glu11 - Glu5; Glu16 - Glu5; Glu7 - Glu5	C14orf4
ILMN_1793651	14.144	0.0014559	2.8369	0.0046841	Glu11 - Glu5; Glu16 - Glu5; Glu16 - Glu7; Glu7 - Glu5	UBE2N
ILMN_1678546	60.094	7.88e-06	5.1033	0.00011942	Glu11 - Glu5; Glu11 - Glu7; Glu16 - Glu5; Glu7 - Glu5	PEX11B
ILMN_2140974	10.95	0.0033232	2.4784	0.0086615	Glu11 - Glu5; Glu11 - Glu7; Glu16 - Glu5	TPM4
ILMN_1682599	31.878	8.46e-05	4.0724	0.00060798	Glu11 - Glu5; Glu11 - Glu7; Glu16 - Glu5; Glu16 - Glu7	GPRC5A
ILMN_1665583	15.875	0.00099043	3.0042	0.0034932	Glu11 - Glu5; Glu11 - Glu7; Glu16 - Glu5; Glu16 - Glu7; Glu7 - Glu5	TUBB
ILMN_1672006	8.3224	0.0076584	2.1159	0.016682	Glu11 - Glu5; Glu16 - Glu5; Glu7 - Glu5	SSB
ILMN_1718731	54.266	1.16e-05	4.9348	0.00014886	Glu11 - Glu5; Glu11 - Glu7; Glu16 - Glu5; Glu16 - Glu7	KLK5
ILMN_3242105	21.62	0.00034159	3.4665	0.0016176	Glu11 - Glu16; Glu11 - Glu5; Glu11 - Glu7; Glu16 - Glu5; Glu7 - Glu5	LOC100134073
ILMN_3241979	33.612	6.97e-05	4.1568	0.00052789	Glu11 - Glu5; Glu11 - Glu7; Glu16 - Glu5; Glu16 - Glu7; Glu7 - Glu5	TMEM179B
ILMN_1697567	36.085	5.36e-05	4.2705	0.00044399	Glu16 - Glu11; Glu11 - Glu5; Glu11 - Glu7; Glu16 - Glu5; Glu16 - Glu7	TPM3
ILMN_1699598	8.6845	0.0067529	2.1705	0.01505	Glu11 - Glu5; Glu11 - Glu7; Glu16 - Glu5	AP2M1
ILMN_1729123	13.223	0.0018164	2.7408	0.0055197	Glu11 - Glu5; Glu16 - Glu5; Glu7 - Glu5	PPP2R4
ILMN_1749011	13.418	0.0017313	2.7616	0.005336	Glu11 - Glu5; Glu11 - Glu7; Glu16 - Glu5; Glu16 - Glu7	NECAP2
ILMN_1708328	5.5481	0.023498	1.629	0.041567	Glu11 - Glu5; Glu16 - Glu5; Glu7 - Glu5	RAB11FIP3
ILMN_1748970	43.676	2.64e-05	4.5792	0.00026556	Glu11 - Glu5; Glu11 - Glu7; Glu16 - Glu5; Glu16 - Glu7; Glu7 - Glu5	PRR15L
ILMN_2337974	135.16	3.42e-07	6.4657	2.04e-05	Glu16 - Glu11; Glu11 - Glu5; Glu11 - Glu7; Glu16 - Glu5; Glu16 - Glu7; Glu7 - Glu5	PKIA
ILMN_1730007	56.821	9.76e-06	5.0107	0.00013364	Glu16 - Glu11; Glu11 - Glu5; Glu11 - Glu7; Glu16 - Glu5; Glu16 - Glu7; Glu7 - Glu5	MPZL2
ILMN_1776052	7.4901	0.01039	1.9834	0.021374	Glu11 - Glu5; Glu16 - Glu5	LOC148915
ILMN_1658416	6.4668	0.015649	1.8055	0.02971	Glu11 - Glu5; Glu11 - Glu7; Glu16 - Glu5; Glu16 - Glu7	MRPS18C
ILMN_1785095	5.6619	0.022294	1.6518	0.039859	Glu11 - Glu5; Glu11 - Glu7; Glu16 - Glu5; Glu16 - Glu7	ATP6V0E2
ILMN_2121207	7.8229	0.0091711	2.0376	0.019353	Glu11 - Glu5; Glu16 - Glu5; Glu16 - Glu7	FAM125A
ILMN_3249281	56.684	9.85e-06	5.0067	0.00013413	Glu11 - Glu5; Glu16 - Glu5; Glu16 - Glu7; Glu7 - Glu5	HOXA11AS
ILMN_2376263	14.374	0.0013801	2.8601	0.0044886	Glu11 - Glu5; Glu16 - Glu5; Glu7 - Glu5	SMARCA1
ILMN_2054019	8.0794	0.0083519	2.0782	0.017942	Glu11 - Glu5; Glu16 - Glu5; Glu7 - Glu5	ISG15
ILMN_1722648	114.77	6.48e-07	6.1882	2.92e-05	Glu16 - Glu11; Glu11 - Glu5; Glu11 - Glu7; Glu16 - Glu5; Glu16 - Glu7; Glu7 - Glu5	SF3B4
ILMN_1721659	16.569	0.00085707	3.067	0.0031205	Glu11 - Glu5; Glu11 - Glu7; Glu16 - Glu5; Glu16 - Glu7	LOC643668
ILMN_1657797	13.332	0.001768	2.7525	0.0054157	Glu11 - Glu5; Glu16 - Glu5; Glu7 - Glu5	FIBP
ILMN_1665797	13.608	0.0016534	2.7816	0.0051593	Glu11 - Glu5; Glu16 - Glu5; Glu7 - Glu5	CSE1L
ILMN_1744210	8.8332	0.0064201	2.1925	0.014437	Glu11 - Glu5; Glu16 - Glu5; Glu7 - Glu5	SDHA
ILMN_2143148	8.1305	0.0081997	2.0862	0.017645	Glu16 - Glu11; Glu16 - Glu5; Glu7 - Glu5	TM2D1
ILMN_2402272	25.116	0.0002007	3.6975	0.0011111	Glu11 - Glu5; Glu11 - Glu7; Glu16 - Glu5; Glu16 - Glu7; Glu7 - Glu5	TCEAL8
ILMN_1655377	27.37	0.00014735	3.8317	0.0009038	Glu11 - Glu5; Glu11 - Glu7; Glu16 - Glu5; Glu16 - Glu7	MRPS22
ILMN_1682264	8.2329	0.0079051	2.1021	0.017083	Glu11 - Glu5; Glu16 - Glu5; Glu7 - Glu5	DCAF7
ILMN_1810431	22.778	0.00028414	3.5465	0.0014078	Glu16 - Glu11; Glu11 - Glu5; Glu11 - Glu7; Glu16 - Glu5; Glu16 - Glu7	LOC642299
ILMN_1709042	7.5014	0.010345	1.9853	0.021302	Glu11 - Glu5; Glu16 - Glu5; Glu16 - Glu7	RBM4
ILMN_1731224	18.748	0.0005615	3.2506	0.0022715	Glu11 - Glu5; Glu16 - Glu5; Glu7 - Glu5	PARP9
ILMN_1791093	16.181	0.00092855	3.0322	0.0033132	Glu11 - Glu5; Glu16 - Glu5; Glu16 - Glu7; Glu7 - Glu5	PPHLN1
ILMN_3243011	11.175	0.0031178	2.5061	0.008242	Glu11 - Glu5; Glu16 - Glu5; Glu7 - Glu5	LOC641844
ILMN_1790637	13.683	0.0016238	2.7895	0.0050843	Glu11 - Glu5; Glu11 - Glu7; Glu16 - Glu5; Glu16 - Glu7	C11orf80
ILMN_1661346	7.4724	0.01046	1.9805	0.021474	Glu11 - Glu5; Glu16 - Glu5; Glu7 - Glu5	LOC648210
ILMN_1808938	9.6185	0.0049651	2.3041	0.011893	Glu16 - Glu11; Glu11 - Glu5; Glu16 - Glu5; Glu16 - Glu7; Glu7 - Glu5	PIGF
ILMN_1793517	432.81	3.45e-09	8.4619	2.88e-06	Glu16 - Glu11; Glu11 - Glu5; Glu11 - Glu7; Glu16 - Glu5; Glu16 - Glu7; Glu7 - Glu5	RASAL1
ILMN_1812666	10.38	0.003928	2.4058	0.0098576	Glu11 - Glu5; Glu16 - Glu5; Glu7 - Glu5	DNAJC15
ILMN_1771815	19.867	0.00045923	3.338	0.0019929	Glu11 - Glu16; Glu11 - Glu5; Glu11 - Glu7; Glu16 - Glu5; Glu7 - Glu5	C20orf43
ILMN_1800837	10.641	0.0036351	2.4395	0.0092714	Glu16 - Glu11; Glu11 - Glu5; Glu16 - Glu5; Glu16 - Glu7	CFDP1
ILMN_2392352	13.836	0.0015654	2.8054	0.0049341	Glu16 - Glu11; Glu11 - Glu5; Glu16 - Glu5; Glu16 - Glu7; Glu7 - Glu5	CTPS2
ILMN_1765258	20.479	0.00041313	3.3839	0.0018489	Glu11 - Glu16; Glu11 - Glu5; Glu11 - Glu7; Glu16 - Glu5; Glu7 - Glu5	HLA-E
ILMN_1758164	36.372	5.21e-05	4.2832	0.00043547	Glu16 - Glu11; Glu11 - Glu5; Glu11 - Glu7; Glu16 - Glu5; Glu16 - Glu7; Glu7 - Glu5	STC1
ILMN_1762281	8.736	0.0066352	2.1781	0.014828	Glu11 - Glu5; Glu16 - Glu5; Glu7 - Glu5	DCTN3
ILMN_1711069	7.1038	0.012068	1.9183	0.02407	Glu11 - Glu5; Glu11 - Glu7; Glu16 - Glu5; Glu16 - Glu7	YPEL5
ILMN_1745501	26.543	0.00016459	3.7836	0.00097141	Glu11 - Glu5; Glu16 - Glu5; Glu7 - Glu5	DNALI1
ILMN_1737163	10.274	0.0040541	2.3921	0.010113	Glu11 - Glu5; Glu11 - Glu7; Glu16 - Glu5; Glu16 - Glu7	SH3BGRL3
ILMN_1700604	11.954	0.0025165	2.5992	0.0069733	Glu11 - Glu5; Glu16 - Glu5; Glu16 - Glu7; Glu7 - Glu5	RBM14
ILMN_2283325	13.153	0.0018478	2.7334	0.0055611	Glu11 - Glu5; Glu11 - Glu7; Glu16 - Glu5; Glu7 - Glu5	GPR177
ILMN_1761463	65.235	5.76e-06	5.2395	0.00010075	Glu16 - Glu11; Glu11 - Glu5; Glu16 - Glu5; Glu16 - Glu7; Glu7 - Glu5	EFHD2
ILMN_1679641	16.134	0.00093783	3.0279	0.0033344	Glu11 - Glu5; Glu16 - Glu5; Glu7 - Glu5	FAM120B
ILMN_1740265	31.886	8.46e-05	4.0728	0.00060798	Glu11 - Glu5; Glu11 - Glu7; Glu16 - Glu5; Glu16 - Glu7; Glu7 - Glu5	ACOT7
ILMN_1787932	146.79	2.48e-07	6.6062	1.77e-05	Glu16 - Glu11; Glu11 - Glu5; Glu11 - Glu7; Glu16 - Glu5; Glu16 - Glu7	GPR110
ILMN_1698766	19.837	0.00046162	3.3357	0.0019997	Glu11 - Glu5; Glu11 - Glu7; Glu16 - Glu5; Glu7 - Glu5	PYCARD
ILMN_1756685	15.061	0.0011817	2.9275	0.0039963	Glu11 - Glu5; Glu16 - Glu5; Glu16 - Glu7; Glu7 - Glu5	DEPDC6
ILMN_1751753	22.531	0.00029533	3.5297	0.0014474	Glu11 - Glu16; Glu11 - Glu5; Glu11 - Glu7; Glu16 - Glu5; Glu7 - Glu5	IDH2
ILMN_2307455	7.0504	0.012326	1.9092	0.024443	Glu16 - Glu5; Glu7 - Glu5	UBE2A
ILMN_1685378	9.6303	0.0049467	2.3057	0.01186	Glu16 - Glu11; Glu16 - Glu5; Glu7 - Glu5	LOC728973
ILMN_1676336	24.656	0.00021441	3.6688	0.0011587	Glu16 - Glu11; Glu11 - Glu5; Glu16 - Glu5; Glu16 - Glu7	AADACL1
ILMN_1679401	10.91	0.0033619	2.4734	0.0087305	Glu11 - Glu5; Glu16 - Glu5; Glu7 - Glu5	TRPM4
ILMN_1664231	6.0383	0.01882	1.7254	0.03464	Glu11 - Glu5; Glu16 - Glu5	TIMM23
ILMN_1680925	30.116	0.00010418	3.9822	0.00070098	Glu11 - Glu5; Glu11 - Glu7; Glu16 - Glu5; Glu16 - Glu7; Glu7 - Glu5	SLC9A3R1
ILMN_1667893	39.917	3.69e-05	4.4332	0.00033281	Glu11 - Glu16; Glu11 - Glu5; Glu7 - Glu11; Glu16 - Glu5; Glu7 - Glu16; Glu7 - Glu5	TNS3
ILMN_1666733	33.35	7.17e-05	4.1443	0.0005367	Glu16 - Glu11; Glu11 - Glu7; Glu16 - Glu5; Glu16 - Glu7; Glu5 - Glu7	IL8
ILMN_1653292	9.7837	0.0047134	2.3267	0.011417	Glu11 - Glu5; Glu11 - Glu7; Glu16 - Glu5; Glu16 - Glu7	PFKFB4
ILMN_1752728	5.2666	0.026844	1.5712	0.046151	Glu11 - Glu5; Glu11 - Glu7; Glu16 - Glu5	FUCA1
ILMN_1795876	7.3641	0.010903	1.9624	0.022166	Glu11 - Glu5; Glu16 - Glu5; Glu7 - Glu5	GPS1
ILMN_1742798	9.5885	0.0050126	2.2999	0.01195	Glu11 - Glu5; Glu16 - Glu5; Glu16 - Glu7	SFRS10
ILMN_1740351	8.508	0.0071764	2.1441	0.01579	Glu11 - Glu5; Glu11 - Glu7; Glu16 - Glu5; Glu16 - Glu7	KIAA0174
ILMN_1765684	5.2512	0.027044	1.5679	0.046442	Glu16 - Glu5	C19orf70
ILMN_1782417	10.936	0.0033369	2.4767	0.0086927	Glu11 - Glu5; Glu16 - Glu5; Glu16 - Glu7; Glu7 - Glu5	LOC651064
ILMN_1723625	6.4882	0.015508	1.8094	0.029512	Glu16 - Glu11; Glu16 - Glu5; Glu16 - Glu7	MAP4K2
ILMN_1783304	5.5607	0.023361	1.6315	0.041367	Glu11 - Glu5; Glu16 - Glu5	ATP1B3
ILMN_2399300	11.313	0.0029991	2.523	0.0080304	Glu11 - Glu5; Glu16 - Glu5; Glu16 - Glu7	NAV2
ILMN_1781819	14.284	0.0014093	2.851	0.004563	Glu11 - Glu5; Glu11 - Glu7; Glu16 - Glu5	PAPSS1
ILMN_2366445	53.615	1.22e-05	4.9149	0.00015334	Glu16 - Glu11; Glu11 - Glu5; Glu11 - Glu7; Glu16 - Glu5; Glu16 - Glu7	KRT80
ILMN_1674941	7.7768	0.0093289	2.0302	0.019628	Glu11 - Glu5; Glu16 - Glu5; Glu7 - Glu5	ANO6
ILMN_2282641	41.162	3.29e-05	4.4829	0.00030967	Glu11 - Glu5; Glu16 - Glu5; Glu16 - Glu7; Glu7 - Glu5	TBXAS1
ILMN_1700831	75.811	3.24e-06	5.49	7.16e-05	Glu16 - Glu11; Glu11 - Glu5; Glu11 - Glu7; Glu16 - Glu5; Glu16 - Glu7	SLC27A2
ILMN_1696360	12.098	0.0024217	2.6159	0.0067822	Glu11 - Glu5; Glu16 - Glu5; Glu7 - Glu5	CTSB
ILMN_1658351	7.9653	0.0087047	2.0602	0.018556	Glu11 - Glu5; Glu16 - Glu5; Glu7 - Glu5	FIS1
ILMN_3224290	17.846	0.00066532	3.177	0.0025669	Glu16 - Glu11; Glu11 - Glu5; Glu16 - Glu5; Glu16 - Glu7	LOC730052
ILMN_1675756	17.7	0.00068428	3.1648	0.0026171	Glu11 - Glu5; Glu16 - Glu5; Glu16 - Glu7; Glu7 - Glu5	KCNJ15
ILMN_1811102	17.383	0.00072798	3.1379	0.0027424	Glu11 - Glu5; Glu16 - Glu5; Glu16 - Glu7; Glu7 - Glu5	LRSAM1
ILMN_1772946	8.8168	0.0064557	2.1901	0.014485	Glu16 - Glu11; Glu11 - Glu5; Glu16 - Glu5; Glu7 - Glu5	STRN3
ILMN_1808011	72.677	3.81e-06	5.4195	7.84e-05	Glu11 - Glu16; Glu11 - Glu5; Glu11 - Glu7; Glu16 - Glu5; Glu7 - Glu5	FAM46B
ILMN_1700547	61.054	7.42e-06	5.1295	0.0001145	Glu11 - Glu5; Glu16 - Glu5; Glu16 - Glu7; Glu7 - Glu5	CHST9
ILMN_1753613	17.739	0.00067915	3.168	0.0026073	Glu11 - Glu16; Glu11 - Glu5; Glu16 - Glu5; Glu7 - Glu16; Glu7 - Glu5	HOXA5
ILMN_1652185	77.529	2.97e-06	5.5275	6.84e-05	Glu16 - Glu11; Glu11 - Glu5; Glu11 - Glu7; Glu16 - Glu5; Glu16 - Glu7; Glu7 - Glu5	IL4R
ILMN_1685824	5.7986	0.020947	1.6789	0.037912	Glu11 - Glu5; Glu7 - Glu5	B4GALT5
ILMN_3192791	9.4068	0.0053128	2.2747	0.012445	Glu11 - Glu5; Glu16 - Glu5; Glu7 - Glu5	HNRNPM
ILMN_1656292	14.102	0.0014704	2.8326	0.0047239	Glu11 - Glu5; Glu16 - Glu5; Glu7 - Glu5	LOC388532
ILMN_1752199	27.178	0.00015114	3.8206	0.00091835	Glu11 - Glu5; Glu11 - Glu7; Glu16 - Glu5; Glu16 - Glu7; Glu7 - Glu5	LHPP
ILMN_1792256	65.064	5.82e-06	5.2351	0.00010075	Glu11 - Glu5; Glu11 - Glu7; Glu16 - Glu5; Glu16 - Glu7	TBX2
ILMN_2320853	9.7376	0.004782	2.3204	0.011548	Glu16 - Glu11; Glu11 - Glu7; Glu16 - Glu5; Glu16 - Glu7; Glu5 - Glu7	UBE2D3
ILMN_3219806	8.044	0.0084593	2.0727	0.018134	Glu11 - Glu5; Glu16 - Glu5; Glu7 - Glu5	LOC643384
ILMN_1778337	18.615	0.00057545	3.24	0.0023087	Glu11 - Glu16; Glu11 - Glu5; Glu16 - Glu5; Glu7 - Glu5	TCF2
ILMN_2364700	20.146	0.00043745	3.3591	0.0019318	Glu16 - Glu11; Glu11 - Glu5; Glu16 - Glu5; Glu16 - Glu7; Glu7 - Glu5	ENSA
ILMN_2175894	5.3212	0.026151	1.5825	0.045156	Glu11 - Glu5; Glu16 - Glu5	HNRPR
ILMN_1752935	12.148	0.0023898	2.6216	0.0067198	Glu11 - Glu7; Glu16 - Glu5; Glu16 - Glu7; Glu5 - Glu7	TMEM30B
ILMN_1881909	21.462	0.00035051	3.4553	0.0016437	Glu16 - Glu11; Glu11 - Glu5; Glu16 - Glu5; Glu16 - Glu7
ILMN_1780825	15.079	0.0011769	2.9293	0.0039886	Glu16 - Glu11; Glu11 - Glu5; Glu16 - Glu5; Glu7 - Glu5	RRAS
ILMN_1734742	21.05	0.00037521	3.4257	0.0017287	Glu11 - Glu16; Glu11 - Glu5; Glu11 - Glu7; Glu16 - Glu5; Glu7 - Glu5	ARHGDIA
ILMN_1666444	15.242	0.0011355	2.9448	0.0038746	Glu11 - Glu5; Glu11 - Glu7; Glu16 - Glu5; Glu16 - Glu7; Glu7 - Glu5	RBMS1
ILMN_1682775	89.465	1.71e-06	5.7677	4.82e-05	Glu11 - Glu5; Glu11 - Glu7; Glu16 - Glu5; Glu16 - Glu7; Glu7 - Glu5	EDN1
ILMN_1657977	7.7269	0.0095034	2.0221	0.019885	Glu11 - Glu5; Glu16 - Glu5; Glu16 - Glu7	MSRB2
ILMN_1764769	7.3486	0.010969	1.9598	0.022263	Glu11 - Glu5; Glu16 - Glu5; Glu7 - Glu5	VWA5A
ILMN_2065690	11.614	0.0027595	2.5592	0.00753	Glu11 - Glu5; Glu11 - Glu7; Glu16 - Glu5; Glu16 - Glu7	GRAMD3
ILMN_1740170	6.3898	0.016166	1.7914	0.030583	Glu11 - Glu5; Glu16 - Glu5; Glu16 - Glu7	CHCHD10
ILMN_1744299	46.28	2.12e-05	4.6736	0.00022892	Glu11 - Glu5; Glu11 - Glu7; Glu16 - Glu5; Glu16 - Glu7	GPR110
ILMN_2322842	14.335	0.0013926	2.8562	0.0045177	Glu11 - Glu5; Glu16 - Glu5; Glu16 - Glu7; Glu7 - Glu5	PPHLN1
ILMN_1667260	10.588	0.0036926	2.4327	0.0093893	Glu11 - Glu5; Glu16 - Glu5; Glu16 - Glu7; Glu7 - Glu5	MAPK3
ILMN_1798654	24.631	0.00021518	3.6672	0.0011607	Glu11 - Glu5; Glu11 - Glu7; Glu16 - Glu5; Glu16 - Glu7	MCM6
ILMN_2341952	20.591	0.00040531	3.3922	0.0018237	Glu11 - Glu5; Glu16 - Glu5; Glu16 - Glu7; Glu7 - Glu5	MRPL35
ILMN_1737110	36.158	5.32e-05	4.2737	0.00044142	Glu16 - Glu11; Glu11 - Glu5; Glu11 - Glu7; Glu16 - Glu5; Glu16 - Glu7; Glu7 - Glu5	LOC651957
ILMN_1758311	44.74	2.41e-05	4.6184	0.0002487	Glu11 - Glu5; Glu11 - Glu7; Glu16 - Glu5; Glu16 - Glu7; Glu7 - Glu5	NET1
ILMN_3269537	10.861	0.0034095	2.4673	0.0088272	Glu11 - Glu5; Glu16 - Glu5; Glu7 - Glu5	LOC100130562
ILMN_1801377	37.551	4.63e-05	4.3345	0.00039965	Glu11 - Glu5; Glu11 - Glu7; Glu16 - Glu5; Glu16 - Glu7; Glu7 - Glu5	SLC29A4
ILMN_1705570	5.7528	0.021386	1.6699	0.038568	Glu11 - Glu5; Glu16 - Glu5	H2AFY2
ILMN_2411282	9.655	0.0049082	2.3091	0.011779	Glu11 - Glu5; Glu11 - Glu7; Glu16 - Glu7	QSOX1
ILMN_1758674	8.0212	0.0085296	2.0691	0.018253	Glu11 - Glu7; Glu16 - Glu5; Glu16 - Glu7	TMEM93
ILMN_1766539	12.846	0.0019957	2.6999	0.0058846	Glu11 - Glu5; Glu11 - Glu7; Glu16 - Glu5; Glu16 - Glu7	LOC643319
ILMN_2399893	19.567	0.00048414	3.315	0.002051	Glu16 - Glu11; Glu16 - Glu5; Glu16 - Glu7	RPS24
ILMN_1751234	8.8607	0.0063606	2.1965	0.014349	Glu11 - Glu5; Glu16 - Glu5; Glu7 - Glu5	C1GALT1C1
ILMN_1774823	11.87	0.0025741	2.5894	0.0071134	Glu11 - Glu5; Glu11 - Glu7; Glu16 - Glu5; Glu16 - Glu7	RPL34
ILMN_1770247	16.995	0.00078614	3.1045	0.0029241	Glu16 - Glu11; Glu11 - Glu5; Glu16 - Glu5; Glu16 - Glu7	HOXA10
ILMN_1682567	9.3939	0.005335	2.2729	0.012486	Glu11 - Glu5; Glu16 - Glu5; Glu7 - Glu5	CCDC106
ILMN_1791296	36.952	4.91e-05	4.3087	0.00041975	Glu16 - Glu11; Glu11 - Glu5; Glu16 - Glu5; Glu7 - Glu5	DPY19L1
ILMN_1670895	9.5051	0.0051478	2.2884	0.01216	Glu11 - Glu5; Glu16 - Glu5; Glu7 - Glu5	ZNF207
ILMN_1664833	6.3737	0.016277	1.7884	0.03074	Glu11 - Glu5; Glu16 - Glu5; Glu16 - Glu7	MRPL50
ILMN_1809010	5.4453	0.024656	1.6081	0.043172	Glu11 - Glu5; Glu16 - Glu5	PSMC3
ILMN_2369924	13.682	0.0016242	2.7893	0.0050843	Glu11 - Glu5; Glu11 - Glu7; Glu16 - Glu5; Glu7 - Glu5	NDUFB6
ILMN_2088410	7.063	0.012265	1.9113	0.024378	Glu16 - Glu5; Glu7 - Glu5	PSMG2
ILMN_1651964	10.839	0.0034321	2.4644	0.0088586	Glu11 - Glu5; Glu16 - Glu5; Glu7 - Glu5	ABCC5
ILMN_1760858	16.606	0.00085059	3.0703	0.0030992	Glu11 - Glu5; Glu11 - Glu7; Glu16 - Glu5; Glu16 - Glu7; Glu7 - Glu5	RAB8A
ILMN_1761242	6.2252	0.017347	1.7608	0.032369	Glu16 - Glu5; Glu7 - Glu5	COMMD1
ILMN_1690040	7.077	0.012197	1.9137	0.024273	Glu11 - Glu5; Glu16 - Glu5; Glu7 - Glu5	TM7SF2
ILMN_1672589	9.7758	0.0047251	2.3256	0.011439	Glu11 - Glu5; Glu16 - Glu5; Glu16 - Glu7; Glu7 - Glu5	SEMA4B
ILMN_1744403	12.964	0.0019372	2.7128	0.0057568	Glu11 - Glu5; Glu16 - Glu5; Glu16 - Glu7	KCNIP3
ILMN_1667430	8.6381	0.0068612	2.1636	0.015243	Glu11 - Glu5; Glu16 - Glu5; Glu7 - Glu5	DEGS1
ILMN_1801043	13.27	0.0017954	2.7458	0.0054727	Glu11 - Glu5; Glu16 - Glu5; Glu7 - Glu5	GSN
ILMN_1718303	25.939	0.00017878	3.7477	0.0010215	Glu11 - Glu5; Glu11 - Glu7; Glu16 - Glu5; Glu16 - Glu7; Glu7 - Glu5	PVRL2
ILMN_1695827	5.3698	0.025553	1.5926	0.044327	Glu11 - Glu5; Glu16 - Glu5; Glu16 - Glu7	PPP1CA
ILMN_2277676	16.196	0.00092562	3.0336	0.0033051	Glu11 - Glu5; Glu16 - Glu5; Glu16 - Glu7; Glu7 - Glu5	ERCC1
ILMN_2289093	21.568	0.0003445	3.4628	0.001622	Glu11 - Glu5; Glu16 - Glu5; Glu7 - Glu5	KIAA1618
ILMN_1686388	24.612	0.00021576	3.666	0.0011607	Glu16 - Glu11; Glu11 - Glu5; Glu11 - Glu7; Glu16 - Glu5; Glu16 - Glu7	LOC644330
ILMN_2197365	61.309	7.3e-06	5.1365	0.00011374	Glu16 - Glu11; Glu11 - Glu5; Glu11 - Glu7; Glu16 - Glu5; Glu16 - Glu7; Glu7 - Glu5	RGS2
ILMN_1745256	10.184	0.0041665	2.3802	0.010342	Glu11 - Glu16; Glu11 - Glu5; Glu16 - Glu5; Glu7 - Glu5	CXXC5
ILMN_1797933	6.306	0.016754	1.7759	0.031498	Glu11 - Glu5; Glu11 - Glu7; Glu16 - Glu5; Glu16 - Glu7	MRPL17
ILMN_1727080	18.498	0.00058809	3.2306	0.0023407	Glu11 - Glu5; Glu11 - Glu7; Glu16 - Glu5; Glu16 - Glu7; Glu7 - Glu5	MYO6
ILMN_1662846	30.142	0.00010385	3.9836	0.00070061	Glu11 - Glu5; Glu11 - Glu7; Glu16 - Glu5; Glu16 - Glu7	GPR160
ILMN_3209399	39.935	3.68e-05	4.4339	0.00033281	Glu16 - Glu11; Glu11 - Glu5; Glu11 - Glu7; Glu16 - Glu5; Glu16 - Glu7	LOC399965
ILMN_1659462	7.4374	0.010601	1.9747	0.021656	Glu16 - Glu11; Glu16 - Glu5; Glu16 - Glu7	DUSP23
ILMN_1761844	14.189	0.0014408	2.8414	0.0046438	Glu11 - Glu5; Glu11 - Glu7; Glu16 - Glu5; Glu7 - Glu5	ZCCHC17
ILMN_1814213	9.5157	0.0051304	2.2899	0.012132	Glu11 - Glu5; Glu16 - Glu5; Glu7 - Glu5	PQLC3
ILMN_1798705	102.13	1.02e-06	5.9909	3.7e-05	Glu16 - Glu11; Glu11 - Glu5; Glu11 - Glu7; Glu16 - Glu5; Glu16 - Glu7; Glu5 - Glu7	CCNC
ILMN_1652445	22.303	0.00030615	3.5141	0.0014859	Glu16 - Glu11; Glu11 - Glu5; Glu11 - Glu7; Glu16 - Glu5; Glu16 - Glu7	RAC1
ILMN_3237241	8.6524	0.0068275	2.1657	0.015183	Glu11 - Glu5; Glu11 - Glu7; Glu16 - Glu5; Glu16 - Glu7	FAM32A
ILMN_1695706	12.392	0.0022417	2.6494	0.0064035	Glu11 - Glu5; Glu16 - Glu5; Glu7 - Glu5	H3F3B
ILMN_1778575	5.2927	0.026511	1.5766	0.045683	Glu11 - Glu5; Glu16 - Glu5	WNT7A
ILMN_1704531	17.845	0.00066547	3.1769	0.0025669	Glu16 - Glu11; Glu11 - Glu5; Glu16 - Glu5; Glu16 - Glu7; Glu7 - Glu5	PTGR1
ILMN_1799815	13.586	0.0016623	2.7793	0.0051721	Glu11 - Glu5; Glu11 - Glu7; Glu16 - Glu5; Glu16 - Glu7	XYLT2
ILMN_2294762	43.237	2.74e-05	4.5628	0.00027038	Glu16 - Glu11; Glu11 - Glu5; Glu11 - Glu7; Glu16 - Glu5; Glu16 - Glu7; Glu7 - Glu5	AMY1A
ILMN_3300972	6.4719	0.015615	1.8065	0.02968	Glu11 - Glu5; Glu11 - Glu7; Glu16 - Glu5; Glu16 - Glu7	SIVA1
ILMN_2055477	6.1248	0.018119	1.7419	0.033585	Glu11 - Glu5; Glu16 - Glu5; Glu16 - Glu7	EXOSC7
ILMN_2230892	7.6079	0.0099365	2.0028	0.020585	Glu11 - Glu5; Glu16 - Glu5; Glu7 - Glu5	IL10RB
ILMN_2087528	6.6511	0.01449	1.8389	0.027914	Glu11 - Glu5; Glu16 - Glu5; Glu7 - Glu5	CPSF3
ILMN_1784005	12.416	0.0022281	2.6521	0.0063721	Glu11 - Glu5; Glu16 - Glu5; Glu16 - Glu7; Glu7 - Glu5	LOC644615
ILMN_3209180	36.835	4.97e-05	4.3036	0.0004219	Glu16 - Glu11; Glu11 - Glu5; Glu16 - Glu5; Glu16 - Glu7; Glu7 - Glu5	LOC645094
ILMN_1656682	14.327	0.0013952	2.8554	0.0045231	Glu16 - Glu11; Glu16 - Glu5; Glu16 - Glu7	AZIN1
ILMN_1808202	11.105	0.0031797	2.4976	0.0083625	Glu11 - Glu5; Glu11 - Glu7; Glu16 - Glu5; Glu16 - Glu7	C19orf22
ILMN_3280943	13.173	0.0018386	2.7355	0.0055469	Glu16 - Glu11; Glu11 - Glu5; Glu16 - Glu5; Glu16 - Glu7; Glu7 - Glu5	LOC389156
ILMN_1671260	9.1867	0.0057072	2.2436	0.013196	Glu11 - Glu5; Glu16 - Glu5; Glu7 - Glu5	GPR177
ILMN_1656368	27.559	0.00014374	3.8424	0.00089153	Glu16 - Glu11; Glu11 - Glu5; Glu16 - Glu5; Glu16 - Glu7; Glu7 - Glu5	ALDH4A1
ILMN_1658485	64.813	5.91e-06	5.2287	0.00010146	Glu16 - Glu11; Glu11 - Glu5; Glu11 - Glu7; Glu16 - Glu5; Glu16 - Glu7; Glu7 - Glu5	LOC644612
ILMN_1667716	11.969	0.0025063	2.601	0.0069551	Glu11 - Glu5; Glu16 - Glu5; Glu7 - Glu5	TMEM101
ILMN_1780756	25.732	0.00018399	3.7352	0.0010428	Glu11 - Glu16; Glu11 - Glu5; Glu11 - Glu7; Glu16 - Glu5; Glu7 - Glu5	RBM23
ILMN_2387952	7.6574	0.0097533	2.0108	0.020282	Glu11 - Glu5; Glu16 - Glu5; Glu7 - Glu5	FAM134B
ILMN_1689908	8.1573	0.0081215	2.0904	0.017507	Glu11 - Glu5; Glu16 - Glu5; Glu7 - Glu5	ANKRD13A
ILMN_2042771	26.223	0.00017193	3.7647	0.00099899	Glu11 - Glu5; Glu11 - Glu7; Glu16 - Glu5; Glu16 - Glu7; Glu7 - Glu5	PTTG1
ILMN_3235221	20.089	0.00044182	3.3548	0.0019459	Glu11 - Glu5; Glu16 - Glu5; Glu16 - Glu7; Glu7 - Glu5	LOC644936
ILMN_2403946	12.76	0.0020394	2.6905	0.0059759	Glu11 - Glu5; Glu16 - Glu5; Glu16 - Glu7; Glu7 - Glu5	FEZ2
ILMN_1669046	65.141	5.79e-06	5.2371	0.00010075	Glu16 - Glu11; Glu11 - Glu7; Glu16 - Glu5; Glu16 - Glu7; Glu5 - Glu7	FOXQ1
ILMN_1692651	5.515	0.023863	1.6223	0.042123	Glu11 - Glu5; Glu16 - Glu5	PHB
ILMN_3290298	38.693	4.14e-05	4.3828	0.00036323	Glu16 - Glu11; Glu11 - Glu5; Glu16 - Glu5; Glu16 - Glu7; Glu7 - Glu5	LOC439953
ILMN_2404917	169.99	1.39e-07	6.8564	1.66e-05	Glu16 - Glu11; Glu11 - Glu5; Glu11 - Glu7; Glu16 - Glu5; Glu16 - Glu7; Glu7 - Glu5	AFAP1L2
ILMN_1675239	12.325	0.0022812	2.6418	0.0064903	Glu11 - Glu5; Glu11 - Glu7; Glu16 - Glu5; Glu16 - Glu7	NDUFA7
ILMN_2081883	9.6702	0.0048846	2.3112	0.011734	Glu11 - Glu5; Glu16 - Glu5; Glu7 - Glu5	IQCK
ILMN_1756326	10.536	0.00375	2.426	0.0094861	Glu11 - Glu5; Glu11 - Glu7; Glu16 - Glu5; Glu16 - Glu7	CKS2
ILMN_2073446	11.295	0.0030136	2.5209	0.0080468	Glu11 - Glu5; Glu16 - Glu5; Glu7 - Glu5	C1orf116
ILMN_1652379	11.144	0.0031447	2.5024	0.0082912	Glu11 - Glu5; Glu16 - Glu5; Glu7 - Glu5	SUCLG2
ILMN_1804328	12.681	0.0020808	2.6818	0.0060547	Glu16 - Glu11; Glu11 - Glu5; Glu16 - Glu5; Glu16 - Glu7	WWP1
ILMN_1687508	10.971	0.0033038	2.481	0.0086315	Glu11 - Glu5; Glu16 - Glu5; Glu7 - Glu5	ALDH7A1
ILMN_1784783	24.994	0.00020421	3.6899	0.0011243	Glu11 - Glu5; Glu16 - Glu5; Glu7 - Glu5	NME5
ILMN_1672148	98.493	1.18e-06	5.9297	3.92e-05	Glu16 - Glu11; Glu11 - Glu5; Glu11 - Glu7; Glu16 - Glu5; Glu16 - Glu7	AKR1B10
ILMN_1790471	10.317	0.0040021	2.3977	0.0099982	Glu16 - Glu11; Glu16 - Glu5; Glu16 - Glu7	CICE
ILMN_1751378	9.6567	0.0049055	2.3093	0.011778	Glu11 - Glu5; Glu16 - Glu5; Glu7 - Glu5	RARS
ILMN_1660341	9.6915	0.0048519	2.3141	0.011672	Glu11 - Glu5; Glu16 - Glu5; Glu7 - Glu5	LRPAP1
ILMN_1774828	6.2742	0.016984	1.77	0.031847	Glu11 - Glu5; Glu16 - Glu5	VEZT
ILMN_1783156	15.407	0.0010952	2.9605	0.003765	Glu11 - Glu5; Glu11 - Glu7; Glu16 - Glu5; Glu16 - Glu7	LOC650832
ILMN_1756501	9.2279	0.0056305	2.2495	0.013067	Glu11 - Glu5; Glu16 - Glu5; Glu7 - Glu5	ST6GAL1
ILMN_1705302	13.547	0.0016781	2.7752	0.0052072	Glu11 - Glu5; Glu16 - Glu5; Glu7 - Glu5	FCGRT
ILMN_1717381	13.398	0.0017398	2.7595	0.0053589	Glu16 - Glu11; Glu11 - Glu5; Glu16 - Glu5; Glu16 - Glu7; Glu7 - Glu5	HOXD1
ILMN_1659610	24.238	0.00022788	3.6423	0.0012004	Glu11 - Glu5; Glu11 - Glu7; Glu16 - Glu5; Glu16 - Glu7; Glu7 - Glu5	TJP3
ILMN_1699362	6.9212	0.012979	1.8868	0.025456	Glu11 - Glu5; Glu16 - Glu5; Glu7 - Glu5	IK
ILMN_2414325	36.648	5.07e-05	4.2954	0.00042846	Glu16 - Glu11; Glu11 - Glu5; Glu16 - Glu5; Glu16 - Glu7; Glu7 - Glu5	TNFAIP8
ILMN_1746158	10.521	0.0037667	2.424	0.0095056	Glu11 - Glu5; Glu11 - Glu7; Glu16 - Glu5; Glu16 - Glu7	HOXD11
ILMN_1743714	22.128	0.00031475	3.502	0.0015144	Glu16 - Glu11; Glu11 - Glu5; Glu16 - Glu5; Glu16 - Glu7	CARD10
ILMN_1720438	8.8939	0.00629	2.2013	0.014241	Glu11 - Glu5; Glu16 - Glu5; Glu7 - Glu5	LOC653147
ILMN_1713037	19.271	0.00051044	3.2921	0.0021141	Glu11 - Glu5; Glu16 - Glu5; Glu7 - Glu5	PFKL
ILMN_2304512	13.968	0.0015171	2.819	0.0048337	Glu16 - Glu11; Glu11 - Glu5; Glu16 - Glu5; Glu16 - Glu7; Glu7 - Glu5	SAA1
ILMN_2389582	12.718	0.0020612	2.6859	0.0060257	Glu11 - Glu5; Glu11 - Glu7; Glu16 - Glu5; Glu16 - Glu7	HNRNPL
ILMN_3225300	19.638	0.00047813	3.3205	0.0020342	Glu11 - Glu5; Glu16 - Glu5; Glu7 - Glu16; Glu7 - Glu5	LOC728532
ILMN_2271149	12.553	0.0021505	2.6675	0.0062141	Glu11 - Glu5; Glu11 - Glu7; Glu16 - Glu5; Glu16 - Glu7	PGM5
ILMN_1773935	27.907	0.00013735	3.8622	0.00086147	Glu11 - Glu5; Glu16 - Glu5; Glu16 - Glu7; Glu7 - Glu5	TMEM165
ILMN_3238269	9.7626	0.0047446	2.3238	0.011469	Glu11 - Glu5; Glu16 - Glu5; Glu7 - Glu5	NDUFA6
ILMN_1680579	9.6114	0.0049763	2.3031	0.011898	Glu11 - Glu5; Glu16 - Glu5; Glu16 - Glu7; Glu7 - Glu5	ATP2B4
ILMN_1658883	29.758	0.00010881	3.9633	0.00072128	Glu11 - Glu5; Glu11 - Glu7; Glu16 - Glu5; Glu7 - Glu5	ARAF
ILMN_1745242	30.613	9.81e-05	4.0081	0.00067745	Glu16 - Glu11; Glu11 - Glu5; Glu16 - Glu5; Glu16 - Glu7; Glu7 - Glu5	PLSCR1
ILMN_2052163	14.532	0.001331	2.8758	0.0043774	Glu11 - Glu5; Glu16 - Glu5; Glu16 - Glu7; Glu7 - Glu5	YIPF1
ILMN_3188110	7.7085	0.0095689	2.0191	0.019976	Glu11 - Glu5; Glu16 - Glu5; Glu7 - Glu5	C19orf60
ILMN_1714397	6.3957	0.016126	1.7925	0.030523	Glu11 - Glu5; Glu16 - Glu5	CRYL1
ILMN_2146657	31.399	8.95e-05	4.0484	0.00063258	Glu11 - Glu5; Glu11 - Glu7; Glu16 - Glu5; Glu16 - Glu7; Glu7 - Glu5	FAHD2B
ILMN_1703864	46.13	2.15e-05	4.6683	0.00023124	Glu16 - Glu11; Glu11 - Glu5; Glu11 - Glu7; Glu16 - Glu5; Glu16 - Glu7; Glu7 - Glu5	SFTA2
ILMN_1719753	48.841	1.73e-05	4.7617	0.00019893	Glu11 - Glu5; Glu11 - Glu7; Glu16 - Glu5; Glu16 - Glu7; Glu7 - Glu5	VGLL1
ILMN_1740234	13.369	0.0017523	2.7564	0.0053894	Glu16 - Glu11; Glu11 - Glu5; Glu16 - Glu5; Glu7 - Glu5	GSTO2
ILMN_1729801	26.376	0.00016836	3.7738	0.00098715	Glu16 - Glu11; Glu11 - Glu5; Glu16 - Glu5; Glu16 - Glu7	S100A8
ILMN_1797828	7.5011	0.010346	1.9852	0.021302	Glu11 - Glu5; Glu16 - Glu5; Glu7 - Glu5	DDRGK1
ILMN_1732053	12.125	0.0024047	2.6189	0.0067477	Glu11 - Glu5; Glu16 - Glu5; Glu7 - Glu5	SNRNP70
ILMN_3235709	41.211	3.27e-05	4.4848	0.00030933	Glu11 - Glu16; Glu11 - Glu5; Glu16 - Glu5; Glu7 - Glu16; Glu7 - Glu5	HNF1B
ILMN_1771593	24.922	0.00020632	3.6855	0.0011316	Glu11 - Glu5; Glu16 - Glu5; Glu16 - Glu7; Glu7 - Glu5	RRM1
ILMN_1656621	9.9515	0.0044738	2.3493	0.010942	Glu11 - Glu5; Glu16 - Glu5; Glu16 - Glu7; Glu7 - Glu5	CHMP2A
ILMN_2139761	68.806	4.7e-06	5.3282	9.1e-05	Glu11 - Glu5; Glu11 - Glu7; Glu16 - Glu5; Glu16 - Glu7; Glu7 - Glu5	LIMCH1
ILMN_1676213	40.439	3.51e-05	4.4542	0.00032317	Glu16 - Glu11; Glu11 - Glu5; Glu16 - Glu5; Glu7 - Glu5	SRPX2
ILMN_1707137	18.74	0.00056226	3.2501	0.0022722	Glu11 - Glu5; Glu16 - Glu5; Glu16 - Glu7; Glu7 - Glu5	C17orf97
ILMN_1749834	17.68	0.00068699	3.1631	0.0026216	Glu11 - Glu5; Glu16 - Glu5; Glu7 - Glu5	LOC388588
ILMN_1751439	46.921	2.01e-05	4.6961	0.00022024	Glu11 - Glu5; Glu16 - Glu5; Glu7 - Glu5	EMX2
ILMN_1813763	30.375	0.00010098	3.9958	0.00069053	Glu11 - Glu5; Glu11 - Glu7; Glu16 - Glu5; Glu16 - Glu7	SLC20A2
ILMN_3236756	47.659	1.9e-05	4.7216	0.00021232	Glu11 - Glu5; Glu11 - Glu7; Glu16 - Glu5; Glu16 - Glu7; Glu7 - Glu5	ACSF2
ILMN_1708534	7.1855	0.011687	1.9323	0.0235	Glu11 - Glu5; Glu16 - Glu5; Glu7 - Glu5	PAX8
ILMN_1721818	8.529	0.0071243	2.1473	0.01571	Glu7 - Glu11; Glu16 - Glu5; Glu7 - Glu5	CLDN10
ILMN_2112402	18.41	0.00059784	3.2234	0.0023663	Glu16 - Glu11; Glu11 - Glu7; Glu16 - Glu5; Glu16 - Glu7	PHF5A
ILMN_2374249	16.171	0.00093061	3.0312	0.0033158	Glu16 - Glu11; Glu11 - Glu5; Glu16 - Glu5; Glu16 - Glu7	DYRK2
ILMN_1788468	6.1538	0.017892	1.7473	0.033226	Glu16 - Glu5; Glu16 - Glu7	ARGLU1
ILMN_1757660	40.235	3.58e-05	4.446	0.00032606	Glu11 - Glu5; Glu11 - Glu7; Glu16 - Glu5; Glu16 - Glu7; Glu7 - Glu5	CAPS
ILMN_1754421	13.041	0.0019	2.7213	0.0056874	Glu11 - Glu5; Glu16 - Glu5; Glu16 - Glu7; Glu7 - Glu5	NDUFAF1
ILMN_2367113	10.79	0.0034807	2.4583	0.0089553	Glu11 - Glu5; Glu16 - Glu5; Glu7 - Glu5	CASP6
ILMN_2406501	9.7706	0.0047328	2.3249	0.011452	Glu16 - Glu11; Glu11 - Glu5; Glu16 - Glu5; Glu7 - Glu5	SOD2
ILMN_2343278	13.357	0.0017573	2.7552	0.0053927	Glu11 - Glu5; Glu16 - Glu5; Glu7 - Glu5	PPAP2A
ILMN_1729281	9.738	0.0047815	2.3204	0.011548	Glu11 - Glu7; Glu16 - Glu5; Glu16 - Glu7; Glu5 - Glu7	SPHK2
ILMN_1697670	14.427	0.0013636	2.8653	0.0044534	Glu11 - Glu5; Glu11 - Glu7; Glu16 - Glu5; Glu16 - Glu7; Glu7 - Glu5	SRRM1
ILMN_3212373	168.22	1.45e-07	6.8386	1.69e-05	Glu16 - Glu11; Glu11 - Glu5; Glu11 - Glu7; Glu16 - Glu5; Glu16 - Glu7; Glu7 - Glu5	LOC727803
ILMN_1772207	16.503	0.00086861	3.0612	0.0031509	Glu16 - Glu11; Glu11 - Glu5; Glu16 - Glu5; Glu16 - Glu7; Glu7 - Glu5	LOC653377
ILMN_2174612	17.571	0.00070158	3.1539	0.002665	Glu16 - Glu11; Glu11 - Glu5; Glu16 - Glu5; Glu16 - Glu7; Glu7 - Glu5	CNOT8
ILMN_3247895	14.062	0.001484	2.8286	0.0047556	Glu11 - Glu5; Glu16 - Glu5; Glu16 - Glu7; Glu7 - Glu5	LOC728188
ILMN_1698487	5.2452	0.027123	1.5667	0.046546	Glu11 - Glu5; Glu16 - Glu5; Glu7 - Glu5	SDHD
ILMN_2079285	6.3595	0.016375	1.7858	0.030914	Glu11 - Glu5; Glu16 - Glu5; Glu7 - Glu5	ATP5L
ILMN_1808707	6.249	0.017169	1.7653	0.032133	Glu7 - Glu16; Glu7 - Glu5	FSCN1
ILMN_1709439	16.377	0.00089159	3.0498	0.0032176	Glu11 - Glu5; Glu11 - Glu7; Glu16 - Glu5; Glu7 - Glu5	CHMP1A
ILMN_2352921	31.925	8.42e-05	4.0747	0.00060798	Glu11 - Glu16; Glu11 - Glu5; Glu11 - Glu7; Glu16 - Glu5; Glu7 - Glu5	BPGM
ILMN_2111932	9.4006	0.0053235	2.2738	0.012465	Glu11 - Glu5; Glu16 - Glu5; Glu7 - Glu5	SERINC2
ILMN_1728934	63.584	6.35e-06	5.1969	0.0001066	Glu16 - Glu11; Glu11 - Glu5; Glu11 - Glu7; Glu16 - Glu5; Glu16 - Glu7; Glu7 - Glu5	PRC1
ILMN_1800197	24.007	0.0002358	3.6275	0.0012292	Glu16 - Glu11; Glu11 - Glu7; Glu16 - Glu5; Glu16 - Glu7; Glu5 - Glu7	MRPL36
ILMN_1716583	25.764	0.00018318	3.7371	0.0010418	Glu16 - Glu11; Glu11 - Glu5; Glu16 - Glu5; Glu16 - Glu7	NME7
ILMN_1803367	26.805	0.00015886	3.799	0.00094882	Glu11 - Glu16; Glu11 - Glu5; Glu16 - Glu5; Glu7 - Glu16; Glu7 - Glu5	EVI1
ILMN_3287493	13.528	0.0016855	2.7733	0.0052204	Glu11 - Glu5; Glu16 - Glu5; Glu16 - Glu7	LOC650157
ILMN_3248833	8.0388	0.0084754	2.0718	0.018161	Glu11 - Glu5; Glu11 - Glu7; Glu16 - Glu5; Glu16 - Glu7	LOC644928
ILMN_1691436	10.707	0.0035655	2.4479	0.0091311	Glu11 - Glu5; Glu16 - Glu5; Glu7 - Glu5	BLVRA
ILMN_1766435	18.234	0.00061793	3.2091	0.0024304	Glu11 - Glu5; Glu16 - Glu5; Glu7 - Glu5	WBP11
ILMN_2355033	35.09	5.95e-05	4.2256	0.00047886	Glu11 - Glu5; Glu11 - Glu7; Glu16 - Glu5; Glu16 - Glu7; Glu7 - Glu5	KIAA1147
ILMN_2321416	6.7079	0.014155	1.8491	0.027405	Glu11 - Glu5; Glu11 - Glu7; Glu16 - Glu5	DIAPH1
ILMN_3181695	10.36	0.0039506	2.4033	0.0098944	Glu11 - Glu5; Glu16 - Glu5; Glu7 - Glu5	LOC100130178
ILMN_2377496	18.355	0.00060396	3.219	0.0023848	Glu11 - Glu5; Glu16 - Glu5; Glu7 - Glu5	ERCC1
ILMN_1701875	16.238	0.00091767	3.0373	0.0032881	Glu11 - Glu16; Glu11 - Glu5; Glu11 - Glu7; Glu16 - Glu5	ZYX
ILMN_2357361	10.646	0.00363	2.4401	0.0092632	Glu11 - Glu5; Glu16 - Glu5; Glu7 - Glu5	THYN1
ILMN_1718424	12.566	0.0021432	2.6689	0.0061986	Glu16 - Glu11; Glu11 - Glu5; Glu16 - Glu5; Glu16 - Glu7; Glu7 - Glu5	MRPS28
ILMN_1772286	6.9431	0.012866	1.8906	0.025282	Glu11 - Glu7; Glu16 - Glu7	OCIAD2
ILMN_1662174	61.174	7.37e-06	5.1328	0.00011435	Glu16 - Glu11; Glu11 - Glu5; Glu11 - Glu7; Glu16 - Glu5; Glu16 - Glu7; Glu7 - Glu5	ORMDL3
ILMN_2371053	44.868	2.38e-05	4.6231	0.00024688	Glu11 - Glu5; Glu16 - Glu5; Glu7 - Glu5	EFNA1
ILMN_2346573	5.9163	0.019867	1.7019	0.036352	Glu16 - Glu5; Glu7 - Glu5	PSME3
ILMN_1740900	17.199	0.00075479	3.1222	0.0028327	Glu11 - Glu5; Glu11 - Glu7; Glu16 - Glu5; Glu7 - Glu5	BMP4
ILMN_1809003	19.371	0.00050141	3.2998	0.0020923	Glu11 - Glu5; Glu16 - Glu5; Glu16 - Glu7; Glu7 - Glu5	CBR1
ILMN_1803988	10.67	0.0036046	2.4431	0.0092125	Glu11 - Glu5; Glu16 - Glu5; Glu7 - Glu5	MCL1
ILMN_1781986	19.775	0.00046672	3.3309	0.0020131	Glu11 - Glu5; Glu11 - Glu7; Glu16 - Glu5; Glu16 - Glu7; Glu7 - Glu5	UCRC
ILMN_1730433	10.284	0.0040429	2.3933	0.01009	Glu16 - Glu11; Glu16 - Glu5; Glu16 - Glu7	CD2AP
ILMN_1701854	8.7793	0.0065381	2.1845	0.01465	Glu16 - Glu11; Glu16 - Glu5; Glu16 - Glu7	GNG5
ILMN_3195253	5.4787	0.024272	1.6149	0.042649	Glu11 - Glu5; Glu16 - Glu5; Glu7 - Glu5	LOC100130892
ILMN_1791912	5.1289	0.028697	1.5422	0.048862	Glu11 - Glu5; Glu16 - Glu5; Glu7 - Glu5	SIDT2
ILMN_1801090	50.17	1.56e-05	4.8057	0.00018398	Glu16 - Glu11; Glu11 - Glu5; Glu11 - Glu7; Glu16 - Glu5; Glu16 - Glu7; Glu7 - Glu5	KRT222
ILMN_1867664	80.631	2.55e-06	5.5932	6.35e-05	Glu11 - Glu5; Glu16 - Glu5; Glu7 - Glu5	SPTLC3
ILMN_1654552	19.689	0.0004738	3.3244	0.0020342	Glu16 - Glu11; Glu11 - Glu5; Glu7 - Glu11; Glu16 - Glu5; Glu7 - Glu5	MRPS31
ILMN_1813682	12.287	0.0023043	2.6375	0.0065377	Glu11 - Glu5; Glu16 - Glu5; Glu7 - Glu5	MRPL53
ILMN_3226769	9.0359	0.0059984	2.222	0.013706	Glu11 - Glu5; Glu11 - Glu7; Glu16 - Glu5; Glu16 - Glu7	LOC730074
ILMN_1735367	8.4906	0.0072202	2.1415	0.015863	Glu11 - Glu5; Glu16 - Glu5; Glu7 - Glu5	HSD17B11
ILMN_2184612	13.865	0.0015546	2.8084	0.0049124	Glu11 - Glu5; Glu11 - Glu7; Glu16 - Glu5; Glu16 - Glu7	C3orf52
ILMN_1688479	12.081	0.0024327	2.6139	0.0068012	Glu16 - Glu11; Glu16 - Glu5; Glu16 - Glu7	LRRC42
ILMN_1695311	26.424	0.00016726	3.7766	0.00098251	Glu16 - Glu11; Glu11 - Glu5; Glu16 - Glu5; Glu16 - Glu7; Glu7 - Glu5	HLA-DMA
ILMN_1708130	18.149	0.00062787	3.2021	0.0024656	Glu11 - Glu5; Glu11 - Glu7; Glu16 - Glu5; Glu16 - Glu7	EHF
ILMN_1795341	5.5981	0.022959	1.639	0.040772	Glu11 - Glu5; Glu16 - Glu5	SFRS1
ILMN_1671116	38.139	4.37e-05	4.3596	0.00038055	Glu11 - Glu5; Glu16 - Glu5; Glu7 - Glu5	C3orf21
ILMN_1654322	16.061	0.00095214	3.0213	0.0033733	Glu16 - Glu11; Glu11 - Glu5; Glu11 - Glu7; Glu16 - Glu5; Glu16 - Glu7	ATP1B3
ILMN_1789074	27.092	0.00015289	3.8156	0.00092416	Glu16 - Glu11; Glu11 - Glu5; Glu16 - Glu5; Glu16 - Glu7	HSPA1A
ILMN_3290019	12.801	0.0020183	2.695	0.0059245	Glu11 - Glu5; Glu16 - Glu5; Glu16 - Glu7; Glu7 - Glu5	LOC646753
ILMN_1653278	16.28	0.00090964	3.0411	0.0032738	Glu11 - Glu16; Glu11 - Glu5; Glu11 - Glu7; Glu16 - Glu5; Glu16 - Glu7	MUC20
ILMN_1796734	7.705	0.0095812	2.0186	0.019982	Glu11 - Glu5; Glu16 - Glu5	SPARC
ILMN_1664641	15.333	0.001113	2.9535	0.0038108	Glu11 - Glu5; Glu16 - Glu5; Glu7 - Glu5	MED4
ILMN_2085760	7.7666	0.0093644	2.0285	0.019678	Glu16 - Glu11; Glu16 - Glu5; Glu16 - Glu7	ARPC1B
ILMN_1787265	7.4437	0.010575	1.9757	0.02163	Glu11 - Glu5; Glu16 - Glu5; Glu7 - Glu5	ZNF503
ILMN_1692199	12.13	0.0024015	2.6195	0.0067446	Glu11 - Glu5; Glu7 - Glu11; Glu16 - Glu5; Glu7 - Glu5	RNF103
ILMN_1660554	23.237	0.00026474	3.5772	0.0013341	Glu11 - Glu5; Glu16 - Glu5; Glu16 - Glu7; Glu7 - Glu5	VWA1
ILMN_1873620	38.738	4.12e-05	4.3847	0.00036228	Glu11 - Glu5; Glu11 - Glu7; Glu16 - Glu5; Glu16 - Glu7; Glu7 - Glu5
ILMN_1689774	8.6324	0.0068747	2.1627	0.015245	Glu11 - Glu5; Glu16 - Glu5; Glu7 - Glu5	MRFAP1L1
ILMN_1767470	21.527	0.00034683	3.4599	0.0016311	Glu11 - Glu5; Glu11 - Glu7; Glu16 - Glu5; Glu16 - Glu7; Glu7 - Glu5	SCPEP1
ILMN_1668863	12.382	0.0022475	2.6483	0.0064155	Glu11 - Glu5; Glu16 - Glu5; Glu7 - Glu5	LYPD1
ILMN_3292224	20.507	0.00041118	3.386	0.0018435	Glu11 - Glu5; Glu16 - Glu5; Glu16 - Glu7; Glu7 - Glu5	LOC100131609
ILMN_1725071	10.781	0.0034903	2.4571	0.0089707	Glu11 - Glu5; Glu11 - Glu7; Glu16 - Glu5; Glu16 - Glu7	CCDC12
ILMN_1708605	8.9528	0.0061669	2.2099	0.014007	Glu11 - Glu5; Glu11 - Glu7; Glu16 - Glu5; Glu16 - Glu7	LOC652481
ILMN_2207328	10.691	0.003582	2.4459	0.0091641	Glu11 - Glu5; Glu16 - Glu5; Glu7 - Glu5	C18orf10
ILMN_1783287	16.76	0.00082431	3.0839	0.00303	Glu16 - Glu11; Glu11 - Glu7; Glu16 - Glu5; Glu16 - Glu7	S100A14
ILMN_1807633	12.986	0.0019265	2.7152	0.0057326	Glu16 - Glu11; Glu11 - Glu5; Glu16 - Glu5; Glu7 - Glu5	HRSP12
ILMN_1763127	11.265	0.0030392	2.5172	0.0080895	Glu11 - Glu5; Glu16 - Glu5; Glu7 - Glu5	CCBP2
ILMN_1765701	44.893	2.38e-05	4.6239	0.00024688	Glu16 - Glu11; Glu11 - Glu5; Glu11 - Glu7; Glu16 - Glu5; Glu16 - Glu7; Glu7 - Glu5	LOC399942
ILMN_1769299	16.698	0.0008347	3.0785	0.0030569	Glu11 - Glu5; Glu16 - Glu5; Glu16 - Glu7; Glu7 - Glu5	MTMR11
ILMN_1711030	9.1672	0.0057438	2.2408	0.013269	Glu11 - Glu5; Glu16 - Glu5; Glu7 - Glu5	OPLAH
ILMN_1702125	7.7489	0.0094261	2.0257	0.019757	Glu11 - Glu5; Glu16 - Glu5; Glu7 - Glu5	HOXB7
ILMN_2149566	11.704	0.0026924	2.5699	0.0073711	Glu11 - Glu5; Glu11 - Glu7; Glu16 - Glu5; Glu16 - Glu7	VPS25
ILMN_1695157	44.035	2.56e-05	4.5925	0.00026072	Glu16 - Glu11; Glu11 - Glu5; Glu11 - Glu7; Glu16 - Glu5; Glu16 - Glu7	CA4
ILMN_2334531	23.83	0.00024207	3.6161	0.001254	Glu16 - Glu11; Glu11 - Glu5; Glu11 - Glu7; Glu16 - Glu5; Glu16 - Glu7	GJB3
ILMN_2189424	12.704	0.0020687	2.6843	0.0060369	Glu11 - Glu5; Glu11 - Glu7; Glu16 - Glu5; Glu16 - Glu7	MRPL20
ILMN_2338268	28.29	0.00013075	3.8836	0.0008305	Glu16 - Glu11; Glu11 - Glu5; Glu16 - Glu5; Glu16 - Glu7; Glu7 - Glu5	ABHD11
ILMN_1760412	14.508	0.0013383	2.8734	0.0043929	Glu11 - Glu7; Glu16 - Glu7; Glu5 - Glu7	SHISA2
ILMN_1738736	26.34	0.0001692	3.7716	0.00098809	Glu11 - Glu5; Glu11 - Glu7; Glu16 - Glu5; Glu16 - Glu7; Glu7 - Glu5	SNX4
ILMN_2224143	21.569	0.00034445	3.4629	0.001622	Glu11 - Glu5; Glu11 - Glu7; Glu16 - Glu5; Glu7 - Glu5	MCM3
ILMN_1759883	15.602	0.0010499	2.9789	0.0036497	Glu16 - Glu11; Glu11 - Glu5; Glu16 - Glu5; Glu16 - Glu7	SRP9
ILMN_1715569	9.072	0.0059271	2.2272	0.013592	Glu11 - Glu5; Glu16 - Glu5; Glu7 - Glu5	CCDC53
ILMN_1811468	53.048	1.27e-05	4.8974	0.00015829	Glu11 - Glu16; Glu11 - Glu5; Glu7 - Glu11; Glu7 - Glu16; Glu7 - Glu5	IRX3
ILMN_1694840	8.8307	0.0064255	2.1921	0.014438	Glu11 - Glu5; Glu16 - Glu5; Glu16 - Glu7	MATN2
ILMN_1737857	7.6528	0.0097702	2.0101	0.0203	Glu11 - Glu5; Glu16 - Glu5; Glu7 - Glu5	GTF2B
ILMN_1681340	23.366	0.00025962	3.5857	0.0013157	Glu16 - Glu11; Glu11 - Glu5; Glu16 - Glu5; Glu16 - Glu7; Glu7 - Glu5	C1orf41
ILMN_1710544	95.139	1.35e-06	5.8713	4.18e-05	Glu11 - Glu5; Glu11 - Glu7; Glu16 - Glu5; Glu16 - Glu7; Glu7 - Glu5	PCDH7
ILMN_2220739	6.5501	0.015111	1.8207	0.028943	Glu7 - Glu11; Glu16 - Glu5; Glu7 - Glu5	TMCO3
ILMN_1802706	22.396	0.00030167	3.5205	0.0014729	Glu11 - Glu5; Glu11 - Glu7; Glu16 - Glu5; Glu16 - Glu7; Glu7 - Glu5	IDH3G
ILMN_1712431	12.034	0.0024633	2.6085	0.0068695	Glu11 - Glu5; Glu16 - Glu5; Glu16 - Glu7	FAM113B
ILMN_2318568	8.602	0.0069468	2.1582	0.015386	Glu11 - Glu5; Glu16 - Glu5; Glu7 - Glu5	HCFC1R1
ILMN_2145116	28.759	0.00012318	3.9095	0.00079532	Glu11 - Glu5; Glu16 - Glu5; Glu16 - Glu7; Glu7 - Glu5	TMEM173
ILMN_2224031	15.12	0.0011664	2.9332	0.0039612	Glu16 - Glu11; Glu11 - Glu5; Glu11 - Glu7; Glu16 - Glu5; Glu16 - Glu7	CETN3
ILMN_1710136	25.087	0.0002015	3.6957	0.0011118	Glu11 - Glu5; Glu16 - Glu5; Glu7 - Glu5	HDHD1A
ILMN_1787657	8.8411	0.0064029	2.1936	0.014418	Glu11 - Glu5; Glu16 - Glu5; Glu16 - Glu7; Glu7 - Glu5	CLDN12
ILMN_1751346	48.056	1.84e-05	4.7352	0.00020812	Glu16 - Glu11; Glu11 - Glu5; Glu11 - Glu7; Glu16 - Glu5; Glu16 - Glu7; Glu7 - Glu5	ERBB3
ILMN_1774287	13.869	0.0015534	2.8087	0.0049118	Glu11 - Glu5; Glu16 - Glu5; Glu7 - Glu5	CFB
ILMN_1706959	8.9721	0.0061273	2.2127	0.013942	Glu11 - Glu5; Glu16 - Glu5; Glu7 - Glu5	TIMM22
ILMN_1713182	17.613	0.00069594	3.1574	0.0026506	Glu11 - Glu5; Glu16 - Glu5; Glu7 - Glu5	LOC653879
ILMN_1794740	6.8177	0.013534	1.8686	0.026418	Glu11 - Glu5; Glu16 - Glu5; Glu7 - Glu5	CD151
ILMN_1732534	11.546	0.0028115	2.5511	0.0076343	Glu16 - Glu11; Glu16 - Glu5; Glu16 - Glu7	CHMP5
ILMN_1766762	7.2873	0.011232	1.9496	0.022732	Glu11 - Glu5; Glu16 - Glu5; Glu7 - Glu5	DYNLRB1
ILMN_1679587	26.179	0.00017296	3.7621	0.0010021	Glu16 - Glu11; Glu11 - Glu5; Glu7 - Glu11; Glu16 - Glu5; Glu16 - Glu7; Glu7 - Glu5	LOC651202
ILMN_3298215	7.8039	0.0092359	2.0345	0.019448	Glu16 - Glu11; Glu16 - Glu5; Glu7 - Glu5	LOC729340
ILMN_1675387	11.043	0.0032369	2.4899	0.0085029	Glu16 - Glu11; Glu11 - Glu7; Glu16 - Glu5; Glu16 - Glu7	LIMS1
ILMN_1718297	12.697	0.0020726	2.6835	0.0060414	Glu11 - Glu5; Glu11 - Glu7; Glu16 - Glu5; Glu16 - Glu7	EML4
ILMN_3238676	26.796	0.00015906	3.7984	0.00094888	Glu16 - Glu11; Glu11 - Glu5; Glu11 - Glu7; Glu16 - Glu5; Glu16 - Glu7	ULBP2
ILMN_1745343	10.439	0.0038593	2.4135	0.0097046	Glu11 - Glu5; Glu11 - Glu7; Glu16 - Glu5; Glu7 - Glu5	ZMAT2
ILMN_3199737	11.559	0.0028015	2.5526	0.0076195	Glu16 - Glu11; Glu7 - Glu11; Glu16 - Glu5; Glu7 - Glu5	LOC727865
ILMN_1750800	8.2625	0.0078224	2.1067	0.016943	Glu7 - Glu11; Glu7 - Glu16; Glu7 - Glu5	ACO1
ILMN_1677138	9.5079	0.0051432	2.2888	0.012156	Glu11 - Glu5; Glu16 - Glu5; Glu16 - Glu7	POLR2J3
ILMN_3214532	11.29	0.0030182	2.5203	0.0080468	Glu16 - Glu11; Glu7 - Glu11; Glu16 - Glu5; Glu7 - Glu5	LOC100131205
ILMN_1687921	6.2216	0.017373	1.7601	0.032407	Glu11 - Glu16; Glu11 - Glu5; Glu7 - Glu5	JMJD8
ILMN_1792885	22.006	0.00032094	3.4936	0.0015425	Glu11 - Glu5; Glu7 - Glu11; Glu16 - Glu5; Glu7 - Glu5	CTSC
ILMN_1732089	14.179	0.0014442	2.8404	0.0046516	Glu11 - Glu5; Glu16 - Glu5; Glu16 - Glu7; Glu7 - Glu5	MRI1
ILMN_1756826	13.601	0.0016561	2.7809	0.0051612	Glu11 - Glu5; Glu16 - Glu5; Glu7 - Glu5	MORN2
ILMN_1733603	10.419	0.0038818	2.411	0.0097563	Glu11 - Glu5; Glu16 - Glu5; Glu7 - Glu5	NDUFC1
ILMN_1689336	7.302	0.011168	1.952	0.02263	Glu11 - Glu5; Glu16 - Glu5; Glu7 - Glu5	HOXA10
ILMN_1705849	10.539	0.0037463	2.4264	0.0094835	Glu11 - Glu5; Glu16 - Glu5; Glu7 - Glu5	SPR
ILMN_1700276	6.165	0.017805	1.7495	0.033076	Glu11 - Glu5; Glu16 - Glu5; Glu7 - Glu5	C14orf100
ILMN_1764431	55.18	1.09e-05	4.9623	0.00014273	Glu16 - Glu11; Glu11 - Glu5; Glu11 - Glu7; Glu16 - Glu5; Glu16 - Glu7; Glu7 - Glu5	COPS6
ILMN_1786065	45.297	2.3e-05	4.6386	0.00024254	Glu11 - Glu5; Glu11 - Glu7; Glu16 - Glu5; Glu16 - Glu7; Glu7 - Glu5	UHRF1
ILMN_1707901	12.51	0.002174	2.6627	0.006264	Glu11 - Glu5; Glu11 - Glu7; Glu16 - Glu5; Glu16 - Glu7	DHRS7B
ILMN_1718946	13.366	0.0017534	2.7561	0.0053894	Glu16 - Glu11; Glu11 - Glu5; Glu16 - Glu5; Glu16 - Glu7	ADAM10
ILMN_1659206	6.5739	0.014962	1.825	0.028679	Glu11 - Glu5; Glu16 - Glu5; Glu7 - Glu5	RARA
ILMN_1675844	40.786	3.4e-05	4.468	0.00031664	Glu16 - Glu11; Glu11 - Glu5; Glu11 - Glu7; Glu16 - Glu5; Glu16 - Glu7; Glu7 - Glu5	WDR1
ILMN_2049766	14.831	0.0012439	2.9052	0.0041566	Glu16 - Glu11; Glu11 - Glu5; Glu11 - Glu7; Glu16 - Glu5; Glu16 - Glu7	NFE2L3
ILMN_1698323	6.289	0.016877	1.7727	0.031681	Glu11 - Glu7; Glu16 - Glu5; Glu16 - Glu7	PLEKHB2
ILMN_1721868	41.947	3.07e-05	4.5135	0.00029412	Glu16 - Glu11; Glu11 - Glu5; Glu16 - Glu5; Glu16 - Glu7; Glu7 - Glu5	KPNA2
ILMN_1755937	12.708	0.0020667	2.6847	0.0060369	Glu11 - Glu5; Glu16 - Glu5; Glu16 - Glu7; Glu7 - Glu5	ANXA2
ILMN_3282321	7.4951	0.01037	1.9842	0.021341	Glu16 - Glu11; Glu16 - Glu5; Glu16 - Glu7	LOC643336
ILMN_1772113	12.18	0.0023697	2.6253	0.0066815	Glu11 - Glu5; Glu11 - Glu7; Glu16 - Glu5; Glu16 - Glu7	U2AF1
ILMN_3246328	32.271	8.09e-05	4.0919	0.00059149	Glu11 - Glu16; Glu11 - Glu5; Glu16 - Glu5; Glu7 - Glu16; Glu7 - Glu5	PTH1R
ILMN_1805466	12.033	0.0024639	2.6084	0.0068695	Glu11 - Glu5; Glu16 - Glu5; Glu7 - Glu5	SOX9
ILMN_1751851	20.186	0.00043443	3.3621	0.0019236	Glu11 - Glu16; Glu11 - Glu5; Glu16 - Glu5; Glu7 - Glu5	CECR1
ILMN_1815134	41.797	3.11e-05	4.5077	0.00029636	Glu11 - Glu5; Glu16 - Glu5; Glu7 - Glu5	PI4K2B
ILMN_2301083	72.659	3.81e-06	5.419	7.84e-05	Glu11 - Glu5; Glu11 - Glu7; Glu16 - Glu5; Glu16 - Glu7; Glu7 - Glu5	UBE2C
ILMN_1710514	22.905	0.00027861	3.555	0.0013837	Glu11 - Glu5; Glu16 - Glu5; Glu7 - Glu5	BCL3
ILMN_2402798	7.396	0.01077	1.9678	0.021925	Glu11 - Glu5; Glu7 - Glu16; Glu7 - Glu5	AP2M1
ILMN_1715476	24.546	0.00021785	3.6618	0.0011643	Glu11 - Glu16; Glu11 - Glu5; Glu11 - Glu7; Glu16 - Glu5; Glu7 - Glu5	LOC649970
ILMN_1804656	9.2204	0.0056445	2.2484	0.013088	Glu11 - Glu5; Glu16 - Glu5; Glu7 - Glu5	C12orf62
ILMN_1790978	8.9578	0.0061567	2.2107	0.01399	Glu11 - Glu5; Glu16 - Glu5; Glu7 - Glu5	ATG7
ILMN_1803211	18.139	0.0006291	3.2013	0.0024685	Glu11 - Glu5; Glu11 - Glu7; Glu16 - Glu5; Glu16 - Glu7; Glu7 - Glu5	FBXO2
ILMN_2410929	5.7929	0.021001	1.6778	0.037955	Glu11 - Glu5; Glu16 - Glu5; Glu7 - Glu5	PAPSS2
ILMN_1750518	17.685	0.00068625	3.1635	0.0026208	Glu11 - Glu5; Glu11 - Glu7; Glu16 - Glu5; Glu16 - Glu7	THOC4
ILMN_2263466	61.894	7.04e-06	5.1522	0.00011178	Glu16 - Glu11; Glu11 - Glu5; Glu11 - Glu7; Glu16 - Glu5; Glu16 - Glu7	ACADVL
ILMN_1762899	21.01	0.00037772	3.4228	0.0017387	Glu16 - Glu11; Glu11 - Glu5; Glu11 - Glu7; Glu16 - Glu5; Glu16 - Glu7	EGR1
ILMN_1669718	17.099	0.00077001	3.1135	0.0028748	Glu11 - Glu5; Glu11 - Glu7; Glu16 - Glu5; Glu16 - Glu7; Glu7 - Glu5	PSENEN
ILMN_1759436	7.6481	0.0097874	2.0093	0.020321	Glu11 - Glu5; Glu11 - Glu7; Glu16 - Glu5; Glu16 - Glu7	NOSIP
ILMN_1652490	40.486	3.5e-05	4.4561	0.00032317	Glu11 - Glu5; Glu11 - Glu7; Glu16 - Glu5; Glu16 - Glu7; Glu7 - Glu5	MANSC1
ILMN_1657446	7.4681	0.010477	1.9798	0.021501	Glu16 - Glu11; Glu16 - Glu5; Glu16 - Glu7	C1orf57
ILMN_2396020	6.7119	0.014132	1.8498	0.027371	Glu16 - Glu5; Glu16 - Glu7	DUSP6
ILMN_2085722	14.702	0.0012805	2.8926	0.0042563	Glu11 - Glu5; Glu11 - Glu7; Glu16 - Glu5; Glu16 - Glu7	ING2
ILMN_1684571	20.298	0.0004261	3.3705	0.0018968	Glu16 - Glu11; Glu11 - Glu5; Glu16 - Glu5; Glu16 - Glu7; Glu7 - Glu5	RSPH1
ILMN_1815745	10.838	0.0034325	2.4644	0.0088586	Glu11 - Glu16; Glu11 - Glu5; Glu7 - Glu5	SOX4
ILMN_1658926	17.736	0.00067959	3.1678	0.0026073	Glu11 - Glu5; Glu11 - Glu7; Glu16 - Glu5; Glu16 - Glu7	NOTCH3
ILMN_1680955	21.238	0.00036368	3.4393	0.0016879	Glu11 - Glu5; Glu11 - Glu7; Glu16 - Glu5; Glu16 - Glu7; Glu7 - Glu5	AURKA
ILMN_1762115	9.619	0.0049644	2.3041	0.011893	Glu11 - Glu5; Glu16 - Glu5; Glu16 - Glu7; Glu7 - Glu5	CRYZL1
ILMN_1654542	27.018	0.00015439	3.8114	0.00093011	Glu11 - Glu5; Glu16 - Glu5; Glu7 - Glu5	C5orf21
ILMN_2103720	6.2941	0.01684	1.7737	0.031636	Glu11 - Glu5; Glu16 - Glu5; Glu16 - Glu7	MRPL15
ILMN_2279339	15.453	0.0010843	2.9648	0.0037357	Glu16 - Glu11; Glu11 - Glu5; Glu16 - Glu5; Glu16 - Glu7; Glu7 - Glu5	WTAP
ILMN_1737475	21.233	0.00036399	3.4389	0.0016879	Glu11 - Glu5; Glu11 - Glu7; Glu16 - Glu5; Glu16 - Glu7; Glu7 - Glu5	ABHD11
ILMN_3271122	6.8378	0.013424	1.8721	0.026214	Glu7 - Glu11; Glu16 - Glu5; Glu7 - Glu5	LOC100129742
ILMN_3297996	11.275	0.0030307	2.5185	0.0080715	Glu11 - Glu5; Glu16 - Glu5; Glu7 - Glu5	LOC728732
ILMN_1708936	5.1719	0.028102	1.5513	0.047947	Glu16 - Glu5; Glu16 - Glu7	EXOSC3
ILMN_2241124	23.445	0.00025652	3.5909	0.0013045	Glu16 - Glu11; Glu11 - Glu5; Glu11 - Glu7; Glu16 - Glu5; Glu16 - Glu7	GPR110
ILMN_1654563	119.66	5.51e-07	6.2589	2.7e-05	Glu16 - Glu11; Glu11 - Glu5; Glu11 - Glu7; Glu16 - Glu5; Glu16 - Glu7; Glu7 - Glu5	EFNB1
ILMN_1727043	10.75	0.003521	2.4533	0.0090355	Glu11 - Glu5; Glu16 - Glu5; Glu7 - Glu5	GLT25D1
ILMN_3241136	8.308	0.0076973	2.1137	0.016737	Glu11 - Glu5; Glu11 - Glu7; Glu16 - Glu5; Glu16 - Glu7	RNASEK
ILMN_1666050	8.0277	0.0085094	2.0701	0.018226	Glu11 - Glu5; Glu11 - Glu7; Glu16 - Glu5; Glu16 - Glu7	TMUB1
ILMN_1664010	5.834	0.020615	1.6858	0.037474	Glu11 - Glu5; Glu16 - Glu5; Glu7 - Glu5	ELF1
ILMN_2406532	13.189	0.0018316	2.7372	0.005539	Glu11 - Glu5; Glu11 - Glu7; Glu16 - Glu5; Glu16 - Glu7	F11R
ILMN_1776515	17.938	0.00065363	3.1847	0.0025329	Glu11 - Glu5; Glu7 - Glu11; Glu16 - Glu5; Glu7 - Glu5	MPPE1
ILMN_1745887	6.2633	0.017064	1.7679	0.03196	Glu11 - Glu5; Glu16 - Glu5; Glu7 - Glu5	FBXO21
ILMN_1741727	7.4885	0.010396	1.9831	0.021378	Glu16 - Glu11; Glu7 - Glu11; Glu16 - Glu5; Glu7 - Glu5	QPCT
ILMN_2324157	5.6194	0.022734	1.6433	0.040473	Glu16 - Glu5; Glu16 - Glu7	UBA3
ILMN_1757631	5.3429	0.025881	1.587	0.044818	Glu11 - Glu5; Glu16 - Glu5	DBNDD1
ILMN_3205271	7.0992	0.01209	1.9176	0.024089	Glu11 - Glu5; Glu16 - Glu5; Glu7 - Glu5	LOC100132863
ILMN_1735877	21.4	0.00035408	3.4509	0.0016574	Glu11 - Glu5; Glu16 - Glu5; Glu16 - Glu7; Glu7 - Glu5	EFEMP1
ILMN_2149226	11.402	0.0029253	2.5338	0.0078622	Glu7 - Glu11; Glu7 - Glu16; Glu7 - Glu5	CAV1
ILMN_1690392	7.0142	0.012505	1.9029	0.024719	Glu11 - Glu5; Glu16 - Glu5; Glu7 - Glu5	COMMD3
ILMN_1678300	15.193	0.0011477	2.9402	0.0039055	Glu11 - Glu5; Glu11 - Glu7; Glu16 - Glu5; Glu16 - Glu7	MGC40489
ILMN_1699489	19.927	0.00045443	3.3425	0.0019823	Glu16 - Glu11; Glu11 - Glu5; Glu11 - Glu7; Glu16 - Glu5; Glu16 - Glu7	TUBB6
ILMN_1752591	13.276	0.0017925	2.7465	0.0054705	Glu11 - Glu5; Glu16 - Glu5; Glu7 - Glu5	LEPROTL1
ILMN_1652456	31.072	9.3e-05	4.0317	0.00065082	Glu11 - Glu5; Glu16 - Glu5; Glu16 - Glu7; Glu7 - Glu5	TMEM98
ILMN_1756541	6.0956	0.018352	1.7363	0.033916	Glu11 - Glu5; Glu7 - Glu16; Glu7 - Glu5	MXD4
ILMN_1758673	16.865	0.00080703	3.0931	0.0029806	Glu11 - Glu5; Glu11 - Glu7; Glu16 - Glu5; Glu16 - Glu7	SLC44A1
ILMN_1737314	16.712	0.00083241	3.0797	0.003053	Glu11 - Glu5; Glu16 - Glu5; Glu7 - Glu5	BCL6
ILMN_3268165	6.7813	0.013736	1.8621	0.02676	Glu16 - Glu11; Glu5 - Glu11; Glu16 - Glu7	LOC100128353
ILMN_2366719	19.071	0.00052928	3.2763	0.0021705	Glu11 - Glu5; Glu11 - Glu7; Glu16 - Glu5; Glu16 - Glu7; Glu7 - Glu5	NSFL1C
ILMN_1787673	11.738	0.0026675	2.5739	0.0073187	Glu11 - Glu5; Glu11 - Glu7; Glu16 - Glu5; Glu16 - Glu7	PLLP
ILMN_2111187	7.8189	0.0091847	2.0369	0.019365	Glu11 - Glu5; Glu16 - Glu5; Glu7 - Glu5	ELOVL6
ILMN_3243598	9.0006	0.0060693	2.2169	0.013835	Glu11 - Glu5; Glu16 - Glu5; Glu7 - Glu5	PDZK1P1
ILMN_3305475	5.8615	0.020361	1.6912	0.03708	Glu11 - Glu5; Glu16 - Glu5	LOC729708
ILMN_2243308	8.635	0.0068684	2.1631	0.015243	Glu7 - Glu11; Glu16 - Glu5; Glu7 - Glu5	ACVR1B
ILMN_1736234	38.853	4.08e-05	4.3895	0.00035895	Glu11 - Glu5; Glu11 - Glu7; Glu16 - Glu5; Glu16 - Glu7	C1orf77
ILMN_3290100	6.0944	0.018362	1.7361	0.033921	Glu16 - Glu11; Glu16 - Glu5; Glu7 - Glu5	LOC645157
ILMN_1694177	14.289	0.0014074	2.8516	0.0045597	Glu16 - Glu11; Glu11 - Glu5; Glu16 - Glu5; Glu16 - Glu7	PCNA
ILMN_3280842	10.471	0.003822	2.4177	0.0096204	Glu11 - Glu5; Glu16 - Glu5; Glu16 - Glu7	LOC149501
ILMN_1685441	24.882	0.00020751	3.683	0.0011324	Glu11 - Glu5; Glu16 - Glu5; Glu7 - Glu5	ASAP3
ILMN_1659888	14.776	0.0012593	2.8999	0.0041968	Glu11 - Glu5; Glu11 - Glu7; Glu16 - Glu5; Glu16 - Glu7; Glu5 - Glu7	PPP1R14B
ILMN_1719064	10.189	0.0041599	2.3809	0.010331	Glu11 - Glu5; Glu16 - Glu5; Glu7 - Glu5	KCTD10
ILMN_1815924	17.226	0.00075088	3.1244	0.0028202	Glu16 - Glu11; Glu11 - Glu5; Glu16 - Glu5; Glu16 - Glu7; Glu7 - Glu5	NUP107
ILMN_1674620	10.781	0.0034903	2.4571	0.0089707	Glu11 - Glu5; Glu7 - Glu11; Glu16 - Glu5; Glu7 - Glu16; Glu7 - Glu5	SGCE
ILMN_2377430	10.18	0.004172	2.3797	0.010345	Glu11 - Glu5; Glu16 - Glu5; Glu7 - Glu5	AGPAT2
ILMN_1723706	18.732	0.00056314	3.2494	0.0022739	Glu11 - Glu5; Glu11 - Glu7; Glu16 - Glu5; Glu16 - Glu7	GRAMD4
ILMN_1668996	5.8215	0.020731	1.6834	0.037657	Glu11 - Glu5; Glu11 - Glu7	C1QBP
ILMN_1805636	14.92	0.0012192	2.9139	0.0041015	Glu11 - Glu16; Glu11 - Glu5; Glu11 - Glu7; Glu16 - Glu5; Glu7 - Glu5	PGAP3
ILMN_1814120	8.7228	0.0066651	2.1762	0.014881	Glu11 - Glu5; Glu16 - Glu5; Glu7 - Glu5	PECR
ILMN_1714159	9.3323	0.0054424	2.2642	0.012702	Glu11 - Glu5; Glu16 - Glu5; Glu7 - Glu5	LUZP1
ILMN_2404154	7.0652	0.012254	1.9117	0.024367	Glu16 - Glu5; Glu7 - Glu5	SERPINA1
ILMN_1686871	5.802	0.020914	1.6796	0.037889	Glu11 - Glu5; Glu16 - Glu5; Glu7 - Glu5	PARP1
ILMN_2298936	13.317	0.0017746	2.7509	0.0054325	Glu11 - Glu5; Glu11 - Glu7; Glu16 - Glu5; Glu16 - Glu7	THOC3
ILMN_1687743	12.256	0.0023229	2.634	0.0065643	Glu11 - Glu5; Glu16 - Glu5; Glu7 - Glu5	BTBD7
ILMN_2242463	15.716	0.0010245	2.9895	0.003584	Glu11 - Glu5; Glu7 - Glu11; Glu16 - Glu5; Glu7 - Glu16; Glu7 - Glu5	CTSC
ILMN_1793598	15.649	0.0010393	2.9833	0.003623	Glu16 - Glu11; Glu11 - Glu5; Glu11 - Glu7; Glu16 - Glu5; Glu16 - Glu7	APIP
ILMN_2345142	7.3931	0.010782	1.9673	0.021937	Glu11 - Glu5; Glu16 - Glu5; Glu7 - Glu5	SULF2
ILMN_2092756	7.2833	0.011249	1.9489	0.022745	Glu11 - Glu5; Glu16 - Glu5; Glu16 - Glu7	TMEM109
ILMN_1774261	23.373	0.00025933	3.5861	0.0013157	Glu11 - Glu5; Glu16 - Glu5; Glu7 - Glu5	DOK4
ILMN_1658472	6.4985	0.015441	1.8113	0.029428	Glu11 - Glu5; Glu11 - Glu7	APH1A
ILMN_2367428	5.2471	0.027098	1.5671	0.046519	Glu11 - Glu5; Glu11 - Glu7; Glu16 - Glu5	FAM96A
ILMN_1758658	6.9239	0.012965	1.8872	0.025447	Glu11 - Glu5; Glu11 - Glu7; Glu16 - Glu5; Glu16 - Glu7	FADD
ILMN_3244395	5.7515	0.021399	1.6696	0.038575	Glu11 - Glu5; Glu16 - Glu5	LOC728877
ILMN_2402674	18.046	0.00064033	3.1936	0.002493	Glu16 - Glu11; Glu11 - Glu5; Glu16 - Glu5; Glu16 - Glu7; Glu7 - Glu5	DPM3
ILMN_2151281	14.481	0.0013467	2.8707	0.0044118	Glu11 - Glu5; Glu7 - Glu11; Glu16 - Glu5; Glu7 - Glu16; Glu7 - Glu5	GABARAPL1
ILMN_1716014	5.2427	0.027155	1.5662	0.046584	Glu11 - Glu5; Glu16 - Glu5; Glu7 - Glu5	LOC653232
ILMN_1814526	7.8098	0.0092157	2.0355	0.019414	Glu11 - Glu5; Glu16 - Glu5; Glu7 - Glu5	ADD3
ILMN_1699631	6.2291	0.017318	1.7615	0.032327	Glu11 - Glu5; Glu16 - Glu5; Glu7 - Glu5	GATS
ILMN_2124951	5.2818	0.02665	1.5743	0.045893	Glu11 - Glu5; Glu11 - Glu7; Glu16 - Glu5	RBMX
ILMN_2151739	9.7004	0.0048383	2.3153	0.011645	Glu11 - Glu5; Glu16 - Glu5; Glu7 - Glu5	CAT
ILMN_1723212	7.0566	0.012296	1.9102	0.024406	Glu16 - Glu5; Glu16 - Glu7	SFRS3
ILMN_3280565	5.3725	0.02552	1.5931	0.044312	Glu16 - Glu11; Glu16 - Glu7	LOC389342
ILMN_1723962	5.9557	0.019521	1.7095	0.035824	Glu11 - Glu5; Glu16 - Glu5; Glu7 - Glu5	LXN
ILMN_1719919	19.867	0.00045926	3.3379	0.0019929	Glu11 - Glu5; Glu16 - Glu5; Glu16 - Glu7; Glu7 - Glu5	KLHL13
ILMN_2257665	5.8007	0.020927	1.6793	0.037889	Glu16 - Glu11; Glu16 - Glu5; Glu16 - Glu7	PARL
ILMN_1788213	11.767	0.0026466	2.5773	0.0072814	Glu11 - Glu5; Glu16 - Glu5; Glu7 - Glu5	FRAT2
ILMN_1770977	9.3587	0.005396	2.2679	0.012617	Glu11 - Glu5; Glu11 - Glu7; Glu16 - Glu5; Glu16 - Glu7	TMEM134
ILMN_1695821	9.4885	0.0051751	2.2861	0.012186	Glu11 - Glu5; Glu11 - Glu7; Glu16 - Glu5; Glu16 - Glu7	ACTR1B
ILMN_2197128	95.792	1.31e-06	5.8828	4.12e-05	Glu16 - Glu11; Glu11 - Glu5; Glu11 - Glu7; Glu16 - Glu5; Glu16 - Glu7; Glu7 - Glu5	OSR1
ILMN_1737604	58.807	8.56e-06	5.0675	0.00012281	Glu11 - Glu5; Glu7 - Glu11; Glu16 - Glu5; Glu7 - Glu16; Glu7 - Glu5	FLJ10986
ILMN_1726667	24.739	0.00021184	3.674	0.0011486	Glu11 - Glu5; Glu11 - Glu7; Glu16 - Glu5; Glu16 - Glu7; Glu7 - Glu5	LOC648638
ILMN_1661197	29.523	0.000112	3.9508	0.00073766	Glu16 - Glu11; Glu11 - Glu7; Glu16 - Glu5; Glu16 - Glu7; Glu5 - Glu7	CLCF1
ILMN_1713756	9.6844	0.0048628	2.3131	0.011687	Glu11 - Glu16; Glu11 - Glu5; Glu7 - Glu16; Glu7 - Glu5	GLUD1
ILMN_1714349	18.539	0.00058355	3.2339	0.0023309	Glu11 - Glu5; Glu16 - Glu5; Glu7 - Glu5	GLCE
ILMN_1737517	15.392	0.0010987	2.9591	0.0037702	Glu16 - Glu11; Glu11 - Glu7; Glu16 - Glu5; Glu16 - Glu7	RPL29
ILMN_2399769	10.853	0.0034179	2.4662	0.0088392	Glu11 - Glu5; Glu11 - Glu7; Glu16 - Glu5; Glu16 - Glu7	GPR177
ILMN_1693341	11.418	0.0029128	2.5357	0.0078412	Glu16 - Glu11; Glu16 - Glu5; Glu16 - Glu7	SNRPN
ILMN_1715583	8.8439	0.0063968	2.194	0.014411	Glu11 - Glu5; Glu16 - Glu5; Glu16 - Glu7	BOP1
ILMN_1803850	27.689	0.00014131	3.8498	0.0008808	Glu11 - Glu5; Glu11 - Glu7; Glu16 - Glu5; Glu16 - Glu7; Glu7 - Glu5	TSPAN15
ILMN_1717261	12.851	0.0019929	2.7005	0.005881	Glu11 - Glu5; Glu16 - Glu5; Glu7 - Glu5	HLA-DRB3
ILMN_1696494	5.2969	0.026456	1.5775	0.045616	Glu16 - Glu5; Glu16 - Glu7	CMTM6
ILMN_3227529	9.7648	0.0047414	2.3241	0.011467	Glu11 - Glu5; Glu16 - Glu5; Glu7 - Glu5	LOC729236
ILMN_1676719	35.087	5.95e-05	4.2255	0.00047886	Glu16 - Glu11; Glu11 - Glu5; Glu11 - Glu7; Glu16 - Glu5; Glu16 - Glu7; Glu7 - Glu5	LOC644330
ILMN_2334042	5.9689	0.019407	1.712	0.035642	Glu11 - Glu5; Glu16 - Glu5; Glu7 - Glu5	THYN1
ILMN_1720829	13.602	0.0016558	2.781	0.0051612	Glu16 - Glu11; Glu11 - Glu5; Glu16 - Glu5; Glu16 - Glu7	ZFP36
ILMN_1879326	14.88	0.0012303	2.91	0.004125	Glu11 - Glu5; Glu16 - Glu5; Glu16 - Glu7; Glu7 - Glu5
ILMN_1745374	12.462	0.0022014	2.6573	0.0063319	Glu11 - Glu5; Glu16 - Glu5; Glu7 - Glu5	IFI35
ILMN_1729288	42.778	2.85e-05	4.5454	0.00027864	Glu11 - Glu16; Glu11 - Glu5; Glu11 - Glu7; Glu16 - Glu5; Glu7 - Glu5	C1QTNF6
ILMN_3251511	5.8969	0.02004	1.6981	0.036602	Glu11 - Glu5; Glu16 - Glu5	SFRS2IP
ILMN_1708101	19.653	0.00047683	3.3216	0.0020342	Glu11 - Glu5; Glu11 - Glu7; Glu16 - Glu5; Glu16 - Glu7	LMNB2
ILMN_2105960	18.076	0.00063665	3.1961	0.0024884	Glu11 - Glu5; Glu16 - Glu5; Glu7 - Glu5	KIF12
ILMN_1690523	6.3176	0.016671	1.778	0.031378	Glu11 - Glu5; Glu16 - Glu5; Glu7 - Glu5	LRRC20
ILMN_1809590	57.877	9.1e-06	5.0411	0.00012738	Glu11 - Glu5; Glu11 - Glu7; Glu16 - Glu5; Glu16 - Glu7; Glu7 - Glu5	GINS2
ILMN_1760667	14.781	0.0012579	2.9004	0.0041968	Glu11 - Glu5; Glu16 - Glu5; Glu7 - Glu5	POLR3GL
ILMN_1722156	6.6979	0.014213	1.8473	0.027507	Glu16 - Glu11; Glu16 - Glu5; Glu16 - Glu7	RWDD2A
ILMN_1676629	7.172	0.011749	1.93	0.023563	Glu11 - Glu5; Glu11 - Glu7; Glu16 - Glu5; Glu16 - Glu7	INSIG2
ILMN_3256325	11.888	0.0025614	2.5915	0.0070859	Glu11 - Glu5; Glu16 - Glu5; Glu7 - Glu5	CYB561D1
ILMN_3245564	19.887	0.00045766	3.3395	0.0019911	Glu16 - Glu11; Glu11 - Glu7; Glu16 - Glu5; Glu16 - Glu7; Glu5 - Glu7	RICH2
ILMN_2082865	7.5015	0.010345	1.9853	0.021302	Glu11 - Glu5; Glu11 - Glu7; Glu16 - Glu5; Glu16 - Glu7	PLLP
ILMN_1716446	17.773	0.00067477	3.1708	0.0025947	Glu16 - Glu11; Glu11 - Glu5; Glu16 - Glu5; Glu16 - Glu7	BCL10
ILMN_1766221	15.951	0.00097456	3.0112	0.0034406	Glu11 - Glu5; Glu16 - Glu5; Glu16 - Glu7; Glu7 - Glu5	B4GALT1
ILMN_3273493	7.9605	0.00872	2.0595	0.018573	Glu11 - Glu5; Glu16 - Glu5; Glu16 - Glu7	LOC100130092
ILMN_1689431	34.854	6.1e-05	4.2148	0.00048463	Glu16 - Glu11; Glu11 - Glu5; Glu11 - Glu7; Glu16 - Glu5; Glu16 - Glu7; Glu7 - Glu5	APCDD1L
ILMN_1755926	9.0154	0.0060394	2.219	0.013786	Glu11 - Glu5; Glu16 - Glu5; Glu7 - Glu5	DBI
ILMN_1761322	5.5381	0.023607	1.627	0.04173	Glu11 - Glu5; Glu7 - Glu5	FHOD3
ILMN_1664265	15.616	0.0010468	2.9801	0.0036416	Glu11 - Glu5; Glu11 - Glu7; Glu16 - Glu5; Glu16 - Glu7	EPHA1
ILMN_1734826	13.933	0.00153	2.8153	0.0048561	Glu16 - Glu11; Glu11 - Glu7; Glu16 - Glu5; Glu16 - Glu7	NUP88
ILMN_1791119	5.429	0.024847	1.6047	0.043461	Glu11 - Glu5; Glu16 - Glu5; Glu7 - Glu5	NDUFA10
ILMN_1661484	21.568	0.0003445	3.4628	0.001622	Glu11 - Glu5; Glu11 - Glu7; Glu16 - Glu5; Glu16 - Glu7; Glu7 - Glu5	ZBTB45
ILMN_2358919	11.264	0.0030406	2.517	0.0080895	Glu11 - Glu5; Glu11 - Glu7; Glu16 - Glu5; Glu7 - Glu5	TP53I3
ILMN_2327090	7.2364	0.011456	1.9409	0.023112	Glu11 - Glu5; Glu11 - Glu7; Glu16 - Glu5; Glu16 - Glu7	MAEA
ILMN_1703153	56.909	9.7e-06	5.0132	0.00013322	Glu11 - Glu5; Glu11 - Glu7; Glu16 - Glu5; Glu16 - Glu7; Glu7 - Glu5	N-PAC
ILMN_1726755	5.9118	0.019907	1.701	0.036413	Glu11 - Glu5; Glu16 - Glu5; Glu7 - Glu5	COPS4
ILMN_3224868	9.1063	0.0058602	2.2321	0.01347	Glu11 - Glu5; Glu16 - Glu5; Glu16 - Glu7	LOC729200
ILMN_1686805	6.0484	0.018737	1.7273	0.034513	Glu11 - Glu5; Glu11 - Glu7; Glu16 - Glu5; Glu16 - Glu7	CRK
ILMN_1739161	16.61	0.00084993	3.0706	0.003099	Glu11 - Glu5; Glu16 - Glu5; Glu7 - Glu5	PPAP2A
ILMN_1691892	11.173	0.0031194	2.5059	0.008242	Glu11 - Glu5; Glu11 - Glu7; Glu16 - Glu5; Glu16 - Glu7	TAGLN2
ILMN_1793732	21.507	0.00034798	3.4584	0.0016334	Glu11 - Glu5; Glu11 - Glu7; Glu16 - Glu5; Glu16 - Glu7; Glu7 - Glu5	FARS2
ILMN_1723042	6.2418	0.017223	1.7639	0.032188	Glu11 - Glu16; Glu11 - Glu5; Glu7 - Glu16; Glu7 - Glu5	CLDN3
ILMN_1753196	23.307	0.00026194	3.5818	0.001324	Glu16 - Glu11; Glu11 - Glu5; Glu16 - Glu5; Glu16 - Glu7; Glu7 - Glu5	PTTG1
ILMN_1726391	10.97	0.0033048	2.4809	0.0086315	Glu16 - Glu11; Glu16 - Glu5; Glu16 - Glu7; Glu5 - Glu7	MRPL39
ILMN_1742547	40.419	3.52e-05	4.4534	0.00032317	Glu16 - Glu11; Glu11 - Glu5; Glu16 - Glu5; Glu16 - Glu7; Glu7 - Glu5	NRP1
ILMN_1736567	22.705	0.00028742	3.5415	0.0014198	Glu11 - Glu5; Glu11 - Glu7; Glu16 - Glu5; Glu7 - Glu5	CD74
ILMN_1791280	19.027	0.00053349	3.2729	0.002186	Glu11 - Glu5; Glu16 - Glu5; Glu7 - Glu16; Glu7 - Glu5	HSPB8
ILMN_1651950	19.641	0.0004779	3.3207	0.0020342	Glu11 - Glu5; Glu16 - Glu5; Glu7 - Glu16; Glu7 - Glu5	TPST1
ILMN_1801118	16.878	0.00080495	3.0942	0.0029763	Glu11 - Glu5; Glu11 - Glu7; Glu16 - Glu5; Glu16 - Glu7; Glu7 - Glu5	C16orf33
ILMN_3199609	6.3477	0.016458	1.7836	0.031047	Glu11 - Glu5; Glu11 - Glu7; Glu16 - Glu5; Glu16 - Glu7	LOC400013
ILMN_1676763	8.4809	0.0072444	2.14	0.015898	Glu11 - Glu5; Glu16 - Glu5; Glu16 - Glu7	PIPSL
ILMN_1739594	55.523	1.07e-05	4.9725	0.00014089	Glu16 - Glu11; Glu11 - Glu5; Glu11 - Glu7; Glu16 - Glu5; Glu16 - Glu7	ACOT11
ILMN_1724907	7.5457	0.010172	1.9926	0.020997	Glu11 - Glu5; Glu11 - Glu7; Glu16 - Glu5; Glu16 - Glu7	NUDT3
ILMN_1733377	5.1069	0.029008	1.5375	0.049323	Glu11 - Glu5; Glu11 - Glu7; Glu16 - Glu5	FASTKD5
ILMN_1703123	5.793	0.021	1.6778	0.037955	Glu11 - Glu5; Glu16 - Glu5; Glu16 - Glu7	AXUD1
ILMN_1655429	11.373	0.0029492	2.5303	0.0079093	Glu11 - Glu5; Glu11 - Glu7; Glu16 - Glu5; Glu7 - Glu5	TNFAIP1
ILMN_1776173	7.226	0.011503	1.9392	0.023168	Glu11 - Glu5; Glu11 - Glu7; Glu16 - Glu5; Glu16 - Glu7	PSMD7
ILMN_1732772	18.391	0.0005999	3.2219	0.0023726	Glu11 - Glu5; Glu11 - Glu7; Glu16 - Glu5; Glu16 - Glu7; Glu7 - Glu5	PPME1
ILMN_1702237	30.272	0.00010224	3.9904	0.00069463	Glu11 - Glu5; Glu11 - Glu7; Glu16 - Glu5; Glu16 - Glu7; Glu7 - Glu5	FKBP1A
ILMN_1713315	24.61	0.00021583	3.6659	0.0011607	Glu16 - Glu11; Glu11 - Glu5; Glu11 - Glu7; Glu16 - Glu5; Glu16 - Glu7	AMAC1L2
ILMN_2129234	8.5805	0.0069986	2.155	0.01548	Glu11 - Glu5; Glu16 - Glu5; Glu7 - Glu5	TMEM47
ILMN_1653180	10.07	0.0043132	2.3652	0.010626	Glu11 - Glu5; Glu11 - Glu7; Glu16 - Glu5	TPM4
ILMN_1723709	11.258	0.0030454	2.5164	0.0080978	Glu11 - Glu5; Glu16 - Glu5; Glu7 - Glu5	C9orf116
ILMN_1657796	6.0115	0.019044	1.7202	0.035027	Glu11 - Glu5; Glu16 - Glu5	STMN1
ILMN_1769665	8.5064	0.0071804	2.1439	0.015792	Glu11 - Glu5; Glu11 - Glu7; Glu16 - Glu5	RAB5C
ILMN_1768110	9.4439	0.0052497	2.2799	0.012327	Glu11 - Glu5; Glu16 - Glu5; Glu16 - Glu7	ZAK
ILMN_1710170	19.815	0.00046345	3.334	0.0020021	Glu16 - Glu11; Glu11 - Glu5; Glu11 - Glu7; Glu16 - Glu5; Glu16 - Glu7	PPAP2C
ILMN_1803408	32.093	8.26e-05	4.0831	0.00059877	Glu16 - Glu11; Glu11 - Glu5; Glu11 - Glu7; Glu16 - Glu5; Glu16 - Glu7; Glu5 - Glu7	KRT18
ILMN_1794230	10.932	0.0033408	2.4761	0.0086983	Glu11 - Glu5; Glu11 - Glu7; Glu16 - Glu5; Glu16 - Glu7	SCAND1
ILMN_1692844	8.0173	0.0085415	2.0685	0.018271	Glu11 - Glu7; Glu16 - Glu5; Glu16 - Glu7	TBC1D19
ILMN_3240177	6.1668	0.017791	1.7498	0.033062	Glu16 - Glu11; Glu16 - Glu5; Glu7 - Glu5	LLPH
ILMN_2119224	14.987	0.0012012	2.9204	0.0040546	Glu11 - Glu5; Glu16 - Glu5; Glu7 - Glu16; Glu7 - Glu5	KIFAP3
ILMN_2273572	30.534	9.91e-05	4.004	0.00068124	Glu11 - Glu5; Glu11 - Glu7; Glu16 - Glu5; Glu16 - Glu7	OSCP1
ILMN_1796925	5.3866	0.02535	1.596	0.044063	Glu11 - Glu16; Glu11 - Glu5; Glu11 - Glu7	CXADR
ILMN_1753892	6.1137	0.018208	1.7397	0.033724	Glu16 - Glu5; Glu16 - Glu7	LOC654121
ILMN_2197846	11.585	0.0027812	2.5558	0.0075809	Glu11 - Glu5; Glu11 - Glu7; Glu16 - Glu5; Glu7 - Glu5	HADHB
ILMN_1760779	5.498	0.024054	1.6188	0.042339	Glu11 - Glu5; Glu16 - Glu5	ENSA
ILMN_3287244	8.1984	0.008003	2.0967	0.017267	Glu11 - Glu5; Glu11 - Glu7; Glu16 - Glu5	LOC728138
ILMN_1781983	11.748	0.0026605	2.575	0.0073036	Glu11 - Glu5; Glu11 - Glu7; Glu16 - Glu5; Glu16 - Glu7	AP1B1
ILMN_3233179	11.463	0.0028765	2.5411	0.0077689	Glu11 - Glu5; Glu16 - Glu5; Glu7 - Glu5	LOC728969
ILMN_1698213	8.6731	0.0067794	2.1688	0.015096	Glu11 - Glu7; Glu16 - Glu5; Glu16 - Glu7	RBM3
ILMN_2400219	26.041	0.00017629	3.7538	0.0010145	Glu11 - Glu5; Glu16 - Glu5; Glu7 - Glu5	SRI
ILMN_1814151	19.125	0.0005241	3.2806	0.0021564	Glu16 - Glu11; Glu11 - Glu5; Glu11 - Glu7; Glu16 - Glu5; Glu16 - Glu7	AGR2
ILMN_1671265	33.708	6.9e-05	4.1613	0.00052719	Glu11 - Glu5; Glu11 - Glu7; Glu16 - Glu5; Glu16 - Glu7; Glu7 - Glu5	ING2
ILMN_1775016	26.234	0.00017167	3.7653	0.00099899	Glu16 - Glu11; Glu11 - Glu5; Glu11 - Glu7; Glu16 - Glu5; Glu16 - Glu7	MPZL2
ILMN_1683243	19.977	0.00045044	3.3464	0.0019718	Glu16 - Glu11; Glu11 - Glu5; Glu16 - Glu5; Glu7 - Glu5	VPS45
ILMN_1680675	6.9472	0.012845	1.8913	0.02525	Glu11 - Glu5; Glu16 - Glu5	MRRF
ILMN_1768867	13.158	0.0018456	2.7339	0.0055611	Glu11 - Glu16; Glu11 - Glu5; Glu7 - Glu16; Glu7 - Glu5	AP3B1
ILMN_1800612	13.239	0.0018088	2.7426	0.0055001	Glu16 - Glu11; Glu16 - Glu5; Glu16 - Glu7	VBP1
ILMN_2409395	6.7217	0.014075	1.8515	0.027283	Glu16 - Glu11; Glu16 - Glu5; Glu16 - Glu7	CCNC
ILMN_1814737	15.178	0.0011514	2.9388	0.0039155	Glu11 - Glu5; Glu16 - Glu5; Glu7 - Glu5	LNPEP
ILMN_1787843	6.683	0.014301	1.8446	0.027635	Glu11 - Glu5; Glu16 - Glu5; Glu7 - Glu5	HSDL2
ILMN_1784040	6.9937	0.012608	1.8994	0.024902	Glu11 - Glu5; Glu16 - Glu5; Glu7 - Glu5	NAPSA
ILMN_1697777	6.6217	0.014668	1.8336	0.028234	Glu11 - Glu5; Glu16 - Glu5; Glu16 - Glu7	TSTA3
ILMN_3279414	7.4403	0.010589	1.9751	0.021641	Glu11 - Glu5; Glu16 - Glu5; Glu7 - Glu5	LOC440595
ILMN_1711928	32.605	7.79e-05	4.1083	0.00057292	Glu11 - Glu5; Glu11 - Glu7; Glu16 - Glu5; Glu16 - Glu7	FLJ20920
ILMN_2399497	19.112	0.00052529	3.2796	0.0021577	Glu11 - Glu5; Glu11 - Glu7; Glu16 - Glu5; Glu16 - Glu7	RFXANK
ILMN_3247560	12.397	0.0022389	2.65	0.0063992	Glu16 - Glu11; Glu11 - Glu5; Glu11 - Glu7; Glu16 - Glu5; Glu16 - Glu7	BSPRY
ILMN_1672004	6.0765	0.018507	1.7327	0.034152	Glu11 - Glu5; Glu16 - Glu5	TOB1
ILMN_1685194	14.009	0.0015025	2.8232	0.0047995	Glu11 - Glu5; Glu7 - Glu11; Glu16 - Glu5; Glu7 - Glu16; Glu7 - Glu5	CLDN10
ILMN_1732060	9.2072	0.0056688	2.2465	0.013126	Glu11 - Glu16; Glu11 - Glu5; Glu7 - Glu5	ARHGAP1
ILMN_1706531	6.0586	0.018653	1.7293	0.034408	Glu11 - Glu5; Glu16 - Glu5	ABCC5
ILMN_3279712	5.6343	0.022579	1.6463	0.040264	Glu11 - Glu5; Glu16 - Glu5; Glu7 - Glu5	LOC642590
ILMN_1785618	31.882	8.46e-05	4.0726	0.00060798	Glu11 - Glu5; Glu11 - Glu7; Glu16 - Glu5; Glu16 - Glu7; Glu7 - Glu5	SMTN
ILMN_2198239	7.2548	0.011374	1.9441	0.022974	Glu7 - Glu11; Glu16 - Glu5; Glu7 - Glu5	HGD
ILMN_1746836	63.222	6.5e-06	5.1874	0.00010793	Glu11 - Glu5; Glu11 - Glu7; Glu16 - Glu5; Glu16 - Glu7	PTAFR
ILMN_2225698	12.278	0.0023098	2.6364	0.0065451	Glu11 - Glu5; Glu11 - Glu7; Glu16 - Glu5; Glu16 - Glu7	NDUFA10
ILMN_2340721	6.9211	0.01298	1.8867	0.025456	Glu11 - Glu5; Glu16 - Glu5; Glu16 - Glu7	TMEM134
ILMN_1651365	30.784	9.62e-05	4.017	0.0006677	Glu11 - Glu5; Glu11 - Glu7; Glu16 - Glu5; Glu16 - Glu7; Glu7 - Glu5	ZBED2
ILMN_2357438	23.308	0.00026191	3.5818	0.001324	Glu11 - Glu5; Glu11 - Glu7; Glu16 - Glu5; Glu16 - Glu7; Glu7 - Glu5	AURKA
ILMN_1727524	13.155	0.0018469	2.7336	0.0055611	Glu16 - Glu11; Glu16 - Glu5; Glu16 - Glu7	ADAM9
ILMN_1788250	13.177	0.0018368	2.7359	0.0055448	Glu11 - Glu5; Glu16 - Glu5; Glu7 - Glu16; Glu7 - Glu5	LDOC1
ILMN_1719250	23.886	0.00024007	3.6197	0.0012449	Glu11 - Glu5; Glu11 - Glu7; Glu16 - Glu5; Glu16 - Glu7	SLC44A4
ILMN_1703314	8.3552	0.0075702	2.1209	0.016497	Glu16 - Glu11; Glu11 - Glu7; Glu16 - Glu5; Glu16 - Glu7	KLHL36
ILMN_1712707	9.5247	0.0051156	2.2911	0.012103	Glu11 - Glu5; Glu11 - Glu7; Glu16 - Glu5; Glu16 - Glu7	ABHD8
ILMN_1702712	7.8275	0.0091556	2.0383	0.01934	Glu16 - Glu11; Glu16 - Glu5; Glu16 - Glu7	TRIM55
ILMN_1737205	116.7	6.08e-07	6.2164	2.84e-05	Glu11 - Glu16; Glu11 - Glu5; Glu11 - Glu7; Glu16 - Glu5; Glu16 - Glu7; Glu7 - Glu5	MCM4
ILMN_1766650	23.608	0.00025029	3.6016	0.0012846	Glu16 - Glu11; Glu11 - Glu7; Glu16 - Glu5; Glu16 - Glu7; Glu5 - Glu7	FOXA1
ILMN_1771051	7.8198	0.0091816	2.0371	0.019365	Glu16 - Glu11; Glu16 - Glu5; Glu16 - Glu7	RPL29
ILMN_2392274	8.268	0.0078071	2.1075	0.016917	Glu11 - Glu5; Glu11 - Glu7; Glu16 - Glu5; Glu16 - Glu7	CD82
ILMN_2221006	5.8012	0.020922	1.6794	0.037889	Glu11 - Glu5; Glu16 - Glu5; Glu7 - Glu5	RAD21
ILMN_1711314	9.0355	0.0059992	2.2219	0.013706	Glu11 - Glu5; Glu11 - Glu7; Glu16 - Glu5; Glu16 - Glu7	NUDT5
ILMN_1757406	9.4636	0.0052166	2.2826	0.012266	Glu11 - Glu5; Glu16 - Glu5; Glu7 - Glu5	HIST1H1C
ILMN_1664466	5.9907	0.01922	1.7162	0.035325	Glu11 - Glu5; Glu7 - Glu5	KLHL9
ILMN_2231020	10.492	0.0037986	2.4204	0.0095712	Glu11 - Glu5; Glu11 - Glu7; Glu16 - Glu5; Glu16 - Glu7	TMEM185B
ILMN_3307782	14.234	0.0014258	2.8459	0.0046014	Glu11 - Glu5; Glu11 - Glu7; Glu16 - Glu5; Glu16 - Glu7	FBXL18
ILMN_1731287	10.028	0.0043691	2.3596	0.010738	Glu11 - Glu7; Glu16 - Glu7; Glu5 - Glu7	ARFGAP3
ILMN_2071641	12.439	0.0022144	2.6547	0.0063588	Glu11 - Glu5; Glu16 - Glu5; Glu16 - Glu7; Glu7 - Glu5	KCNK1
ILMN_1807050	39.702	3.76e-05	4.4244	0.00033836	Glu16 - Glu11; Glu11 - Glu5; Glu11 - Glu7; Glu16 - Glu5; Glu16 - Glu7	SHC4
ILMN_1679322	55.201	1.09e-05	4.9629	0.00014273	Glu11 - Glu5; Glu11 - Glu7; Glu16 - Glu5; Glu16 - Glu7	SH2D4A
ILMN_1665538	9.5003	0.0051556	2.2877	0.012163	Glu11 - Glu5; Glu16 - Glu5; Glu7 - Glu5	SKP2
ILMN_1814022	19.381	0.00050047	3.3006	0.0020919	Glu11 - Glu5; Glu16 - Glu5; Glu16 - Glu7; Glu7 - Glu5	NR1H3
ILMN_1806040	14.001	0.0015056	2.8223	0.0048032	Glu11 - Glu5; Glu16 - Glu5; Glu16 - Glu7; Glu7 - Glu5	TYMS
ILMN_1687315	5.3995	0.025196	1.5987	0.043871	Glu11 - Glu5; Glu7 - Glu5	RXRA
ILMN_1745779	5.389	0.025321	1.5965	0.044042	Glu11 - Glu5; Glu16 - Glu5	TCTEX1D2
ILMN_1651610	10.679	0.0035947	2.4443	0.0091918	Glu11 - Glu5; Glu11 - Glu7; Glu16 - Glu5; Glu16 - Glu7	LOC730525
ILMN_1803219	14.59	0.0013136	2.8815	0.0043402	Glu11 - Glu5; Glu11 - Glu7; Glu16 - Glu5; Glu16 - Glu7	TMC4
ILMN_1790518	7.9431	0.0087754	2.0567	0.018675	Glu11 - Glu5; Glu16 - Glu5; Glu7 - Glu5	PHF16
ILMN_2415926	8.1702	0.0080838	2.0924	0.017434	Glu11 - Glu5; Glu11 - Glu7; Glu16 - Glu5; Glu16 - Glu7	THOC3
ILMN_1657631	22.677	0.00028864	3.5396	0.0014244	Glu11 - Glu5; Glu11 - Glu7; Glu16 - Glu5; Glu16 - Glu7	STAP2
ILMN_1763688	8.6815	0.0067598	2.1701	0.015059	Glu11 - Glu5; Glu16 - Glu5; Glu7 - Glu5	C17orf49
ILMN_1723871	56.909	9.7e-06	5.0132	0.00013322	Glu11 - Glu5; Glu11 - Glu7; Glu16 - Glu5; Glu16 - Glu7; Glu7 - Glu5	OTUB1
ILMN_1737586	15.205	0.0011445	2.9414	0.0038975	Glu16 - Glu11; Glu11 - Glu7; Glu16 - Glu5; Glu16 - Glu7; Glu5 - Glu7	LOC653994
ILMN_1681890	5.8155	0.020788	1.6822	0.037729	Glu16 - Glu11; Glu16 - Glu5; Glu16 - Glu7	DYNLT3
ILMN_1684873	9.7155	0.0048154	2.3174	0.011607	Glu11 - Glu16; Glu11 - Glu5; Glu11 - Glu7; Glu7 - Glu5	ARSD
ILMN_1672605	7.5869	0.010016	1.9993	0.020732	Glu11 - Glu5; Glu7 - Glu5	C7orf41
ILMN_1770515	10.978	0.0032973	2.4818	0.0086254	Glu11 - Glu5; Glu11 - Glu7; Glu16 - Glu5; Glu16 - Glu7	UBE2V2
ILMN_1775703	5.7499	0.021414	1.6693	0.038575	Glu11 - Glu5; Glu16 - Glu5; Glu7 - Glu5	TRAPPC6A
ILMN_1696254	5.5863	0.023085	1.6367	0.040967	Glu11 - Glu5; Glu16 - Glu5; Glu7 - Glu5	CYB5D2
ILMN_1690979	21.342	0.00035752	3.4467	0.0016688	Glu11 - Glu5; Glu7 - Glu11; Glu16 - Glu5; Glu7 - Glu16; Glu7 - Glu5	SLC17A3
ILMN_1738523	19.135	0.00052313	3.2814	0.0021546	Glu11 - Glu5; Glu16 - Glu5; Glu7 - Glu5	MYD88
ILMN_1745946	10.625	0.0036524	2.4374	0.0093059	Glu11 - Glu5; Glu16 - Glu5; Glu16 - Glu7	CCDC5
ILMN_1813840	5.9742	0.019362	1.7131	0.035572	Glu11 - Glu5; Glu16 - Glu5; Glu7 - Glu5	AOF2
ILMN_1799860	7.1165	0.012008	1.9205	0.023982	Glu11 - Glu5; Glu11 - Glu7; Glu16 - Glu5; Glu16 - Glu7	PIGM
ILMN_1792495	27.122	0.00015228	3.8174	0.00092158	Glu16 - Glu11; Glu11 - Glu5; Glu11 - Glu7; Glu16 - Glu5; Glu16 - Glu7	AHNAK
ILMN_3188124	5.9967	0.01917	1.7174	0.035244	Glu11 - Glu5; Glu16 - Glu5; Glu7 - Glu5	LOC100130511
ILMN_2413015	54.777	1.12e-05	4.9502	0.00014524	Glu16 - Glu11; Glu11 - Glu5; Glu11 - Glu7; Glu16 - Glu5; Glu16 - Glu7	EMX1
ILMN_1703005	8.5102	0.0071711	2.1444	0.015785	Glu11 - Glu5; Glu7 - Glu11; Glu16 - Glu5; Glu7 - Glu5	IFP38
ILMN_1696537	6.5208	0.015297	1.8154	0.029221	Glu11 - Glu5; Glu16 - Glu5	DDIT4L
ILMN_1782015	18.601	0.00057687	3.2389	0.0023107	Glu11 - Glu5; Glu11 - Glu7; Glu16 - Glu5; Glu16 - Glu7	FCRLB
ILMN_1730940	7.0929	0.01212	1.9165	0.02413	Glu11 - Glu16; Glu11 - Glu5; Glu7 - Glu5	KLHDC3
ILMN_1730998	7.9789	0.0086617	2.0624	0.018485	Glu11 - Glu16; Glu11 - Glu5; Glu11 - Glu7; Glu16 - Glu5	TSPAN6
ILMN_1656393	6.3406	0.016508	1.7823	0.03113	Glu7 - Glu11; Glu16 - Glu5; Glu7 - Glu5	PPP2R3A
ILMN_1730977	6.9806	0.012674	1.8971	0.025022	Glu11 - Glu5; Glu11 - Glu7; Glu16 - Glu5; Glu16 - Glu7	SLC44A4
ILMN_2367743	10.815	0.0034558	2.4615	0.0089048	Glu11 - Glu5; Glu11 - Glu7; Glu16 - Glu5; Glu16 - Glu7	TUBG1
ILMN_2334693	10.961	0.0033131	2.4798	0.0086473	Glu11 - Glu5; Glu16 - Glu5; Glu7 - Glu5	NARF
ILMN_1766675	12.013	0.002477	2.6061	0.0068924	Glu11 - Glu5; Glu7 - Glu11; Glu7 - Glu16; Glu7 - Glu5	CDH6
ILMN_2374115	14.374	0.00138	2.8601	0.0044886	Glu11 - Glu5; Glu11 - Glu7; Glu16 - Glu5; Glu16 - Glu7	TFAP2A
ILMN_1808779	6.5382	0.015186	1.8186	0.029075	Glu11 - Glu5; Glu16 - Glu5; Glu7 - Glu5	CSTF3
ILMN_3283592	10.07	0.0043132	2.3652	0.010626	Glu11 - Glu5; Glu16 - Glu5; Glu16 - Glu7; Glu7 - Glu5	LOC442609
ILMN_1653856	19.62	0.00047968	3.319	0.0020391	Glu16 - Glu11; Glu5 - Glu11; Glu16 - Glu7; Glu5 - Glu7	STS-1
ILMN_1780698	5.6899	0.022009	1.6574	0.039462	Glu16 - Glu11; Glu16 - Glu5; Glu16 - Glu7	ZFYVE19
ILMN_1744211	19.297	0.0005081	3.294	0.0021102	Glu11 - Glu5; Glu11 - Glu7; Glu16 - Glu5; Glu16 - Glu7	PLA2G4F
ILMN_1794968	7.4603	0.010508	1.9785	0.021537	Glu16 - Glu11; Glu16 - Glu5; Glu16 - Glu7	LRRC28
ILMN_1807044	9.6081	0.0049816	2.3026	0.011898	Glu11 - Glu5; Glu16 - Glu5; Glu7 - Glu5	UBAC1
ILMN_3241834	6.3869	0.016186	1.7909	0.030591	Glu7 - Glu11; Glu16 - Glu5; Glu7 - Glu5	LOC100134504
ILMN_2081988	6.6693	0.014382	1.8422	0.027737	Glu7 - Glu11; Glu7 - Glu5	LANCL1
ILMN_1756572	5.4646	0.024434	1.612	0.042858	Glu11 - Glu5; Glu16 - Glu5	COQ2
ILMN_2262044	5.9494	0.019576	1.7083	0.035899	Glu11 - Glu5; Glu16 - Glu5; Glu7 - Glu5	PARP10
ILMN_1798992	9.3161	0.0054711	2.2619	0.012751	Glu11 - Glu5; Glu16 - Glu5; Glu7 - Glu5	MYL3
ILMN_1663119	16.746	0.00082668	3.0827	0.0030364	Glu11 - Glu5; Glu11 - Glu7; Glu16 - Glu5; Glu16 - Glu7	DSC2
ILMN_1780667	5.8149	0.020793	1.6821	0.037729	Glu11 - Glu5; Glu11 - Glu7; Glu16 - Glu5; Glu16 - Glu7	WDR51A
ILMN_1798270	12.839	0.0019988	2.6992	0.0058846	Glu11 - Glu5; Glu7 - Glu11; Glu16 - Glu5; Glu7 - Glu5	C11orf75
ILMN_1794643	9.5619	0.0050553	2.2963	0.012017	Glu11 - Glu5; Glu16 - Glu5; Glu7 - Glu5	ZGPAT
ILMN_1652777	12.123	0.0024061	2.6187	0.0067477	Glu11 - Glu5; Glu11 - Glu7; Glu16 - Glu5; Glu16 - Glu7	CDC42EP2
ILMN_2371169	7.0385	0.012385	1.9071	0.024539	Glu11 - Glu16; Glu11 - Glu5; Glu11 - Glu7	ZYX
ILMN_1685413	10.05	0.0043404	2.3625	0.010678	Glu11 - Glu5; Glu11 - Glu7; Glu16 - Glu5; Glu16 - Glu7	ALG8
ILMN_1770378	14.983	0.0012023	2.92	0.0040557	Glu16 - Glu11; Glu11 - Glu7; Glu16 - Glu5; Glu16 - Glu7	ANAPC10
ILMN_1686097	25.973	0.00017795	3.7497	0.001019	Glu11 - Glu5; Glu11 - Glu7; Glu16 - Glu5; Glu16 - Glu7	TOP2A
ILMN_1729368	6.413	0.016007	1.7957	0.030334	Glu11 - Glu5; Glu11 - Glu7; Glu16 - Glu5; Glu16 - Glu7	FZD8
ILMN_1805996	9.8584	0.0046049	2.3368	0.011196	Glu11 - Glu5; Glu16 - Glu5; Glu7 - Glu5	SIN3A
ILMN_2059549	17.434	0.00072072	3.1422	0.0027274	Glu11 - Glu5; Glu11 - Glu7; Glu16 - Glu5; Glu16 - Glu7	SYK
ILMN_2405680	6.6717	0.014368	1.8426	0.027721	Glu11 - Glu7; Glu16 - Glu5; Glu16 - Glu7	CRB3
ILMN_1692731	15.067	0.0011802	2.928	0.0039963	Glu11 - Glu16; Glu11 - Glu5; Glu16 - Glu5; Glu7 - Glu5	TTYH3
ILMN_1740441	7.8439	0.0091007	2.0409	0.019236	Glu11 - Glu5; Glu16 - Glu5; Glu7 - Glu5	CYB5R3
ILMN_3228639	7.3611	0.010916	1.9619	0.022173	Glu11 - Glu7; Glu16 - Glu7; Glu5 - Glu7	LOC728324
ILMN_2038775	13.014	0.001913	2.7183	0.0057092	Glu11 - Glu5; Glu11 - Glu7; Glu16 - Glu5; Glu16 - Glu7	TUBB2A
ILMN_2387995	24.918	0.00020644	3.6852	0.0011316	Glu11 - Glu5; Glu11 - Glu7; Glu16 - Glu5; Glu16 - Glu7	ANTXR1
ILMN_2374340	35.834	5.5e-05	4.2593	0.00045198	Glu16 - Glu11; Glu11 - Glu7; Glu16 - Glu5; Glu16 - Glu7; Glu5 - Glu7	PLAUR
ILMN_1704286	5.7478	0.021435	1.6689	0.038587	Glu11 - Glu7; Glu16 - Glu5; Glu16 - Glu7	FXYD5
ILMN_1687519	8.4125	0.0074197	2.1296	0.016204	Glu16 - Glu11; Glu16 - Glu5; Glu16 - Glu7	SNAP23
ILMN_1756204	12.381	0.0022484	2.6481	0.0064155	Glu11 - Glu5; Glu11 - Glu7; Glu16 - Glu5; Glu16 - Glu7	RPS6KA4
ILMN_1795190	30.798	9.6e-05	4.0177	0.0006677	Glu11 - Glu5; Glu7 - Glu11; Glu16 - Glu5; Glu7 - Glu16; Glu7 - Glu5	CLDN2
ILMN_1654639	5.2084	0.027609	1.5589	0.047169	Glu11 - Glu5; Glu16 - Glu5; Glu7 - Glu5	HERC6
ILMN_1720513	15.516	0.0010696	2.9708	0.0037027	Glu11 - Glu5; Glu16 - Glu5; Glu7 - Glu5	SETBP1
ILMN_1771326	7.707	0.0095742	2.0189	0.019976	Glu16 - Glu11; Glu16 - Glu5; Glu16 - Glu7	C15orf44
ILMN_1703697	26.064	0.00017572	3.7552	0.0010132	Glu11 - Glu5; Glu7 - Glu11; Glu16 - Glu5; Glu7 - Glu16; Glu7 - Glu5	LANCL1
ILMN_1754600	6.1051	0.018276	1.7381	0.033838	Glu11 - Glu5; Glu7 - Glu16; Glu7 - Glu5	FNBP1L
ILMN_1681081	18.127	0.00063053	3.2003	0.0024712	Glu11 - Glu5; Glu16 - Glu5; Glu7 - Glu5	AGPAT2
ILMN_1727815	14.335	0.0013926	2.8562	0.0045177	Glu11 - Glu16; Glu11 - Glu5; Glu7 - Glu16; Glu7 - Glu5	CFI
ILMN_2234343	16.258	0.00091384	3.0391	0.0032809	Glu11 - Glu5; Glu11 - Glu7; Glu16 - Glu5; Glu16 - Glu7	ACP6
ILMN_1791328	7.7148	0.0095466	2.0202	0.01996	Glu16 - Glu11; Glu11 - Glu7; Glu16 - Glu7; Glu5 - Glu7	STK39
ILMN_1750722	7.666	0.009722	2.0122	0.020242	Glu11 - Glu7; Glu16 - Glu5; Glu16 - Glu7	RPS7
ILMN_2400644	21.514	0.00034753	3.459	0.0016328	Glu11 - Glu5; Glu7 - Glu11; Glu16 - Glu5; Glu7 - Glu16; Glu7 - Glu5	SRGAP3
ILMN_1692511	6.4881	0.015509	1.8094	0.029512	Glu11 - Glu16; Glu11 - Glu5	TMEM106C
ILMN_1794017	9.5481	0.0050775	2.2943	0.012047	Glu11 - Glu7; Glu16 - Glu5; Glu16 - Glu7	SERTAD1
ILMN_1699603	8.8218	0.0064447	2.1908	0.014467	Glu11 - Glu5; Glu11 - Glu7; Glu16 - Glu5; Glu16 - Glu7	MRPL12
ILMN_1670305	11.412	0.0029173	2.535	0.0078468	Glu11 - Glu16; Glu11 - Glu5; Glu7 - Glu16; Glu7 - Glu5	SERPING1
ILMN_2399140	8.9022	0.0062725	2.2026	0.014211	Glu11 - Glu5; Glu11 - Glu7; Glu16 - Glu5; Glu16 - Glu7	RAB5C
ILMN_1813207	6.5105	0.015363	1.8135	0.029315	Glu11 - Glu16; Glu11 - Glu5; Glu11 - Glu7	MRPS9
ILMN_1687768	21.618	0.0003417	3.4664	0.0016176	Glu11 - Glu5; Glu7 - Glu11; Glu16 - Glu5; Glu7 - Glu16; Glu7 - Glu5	NCOA7
ILMN_1809027	10.165	0.0041905	2.3777	0.010376	Glu11 - Glu16; Glu11 - Glu5; Glu16 - Glu5; Glu7 - Glu5	ATP5SL
ILMN_1750158	9.8525	0.0046133	2.336	0.011211	Glu11 - Glu16; Glu11 - Glu5; Glu16 - Glu5; Glu7 - Glu5	ACOX1
ILMN_3231820	7.0468	0.012344	1.9086	0.024467	Glu11 - Glu7; Glu16 - Glu5; Glu16 - Glu7	SIVA1
ILMN_2329834	5.7197	0.021711	1.6633	0.039	Glu11 - Glu5; Glu7 - Glu5	RBM12
ILMN_1720430	9.1619	0.0057538	2.24	0.013286	Glu11 - Glu16; Glu11 - Glu5; Glu11 - Glu7	PPDPF
ILMN_1739942	7.7311	0.0094886	2.0228	0.019872	Glu11 - Glu5; Glu7 - Glu5	FAM117B
ILMN_1706483	7.0367	0.012393	1.9068	0.024546	Glu11 - Glu16; Glu11 - Glu5; Glu11 - Glu7	C1orf116
ILMN_1725105	5.8464	0.0205	1.6882	0.037292	Glu16 - Glu11; Glu16 - Glu7; Glu5 - Glu7	EEF1E1
ILMN_1778226	9.6515	0.0049136	2.3086	0.011787	Glu11 - Glu5; Glu16 - Glu5; Glu7 - Glu5	EXTL3
ILMN_2239754	10.368	0.0039415	2.4043	0.0098864	Glu11 - Glu16; Glu11 - Glu5; Glu7 - Glu16; Glu7 - Glu5	IFIT3
ILMN_1789502	27.133	0.00015206	3.818	0.00092138	Glu11 - Glu16; Glu11 - Glu5; Glu7 - Glu11; Glu7 - Glu16; Glu7 - Glu5	GPC4
ILMN_1719599	8.5236	0.0071378	2.1464	0.015733	Glu11 - Glu5; Glu7 - Glu16; Glu7 - Glu5	SYTL4
ILMN_1762308	16.8	0.00081772	3.0874	0.0030146	Glu11 - Glu5; Glu7 - Glu11; Glu7 - Glu16; Glu7 - Glu5	LOC654191
ILMN_1699525	16.088	0.00094694	3.0237	0.0033573	Glu11 - Glu16; Glu11 - Glu5; Glu16 - Glu5; Glu7 - Glu16; Glu7 - Glu5	SRI
ILMN_1687440	8.232	0.0079077	2.1019	0.017083	Glu11 - Glu16; Glu11 - Glu5; Glu7 - Glu16; Glu7 - Glu5	HIPK2
ILMN_1721093	9.7976	0.004693	2.3285	0.011378	Glu11 - Glu16; Glu11 - Glu5; Glu11 - Glu7	TAF10
ILMN_1746457	8.0724	0.008373	2.0771	0.017972	Glu11 - Glu16; Glu11 - Glu5; Glu11 - Glu7	GTF3C2
ILMN_1730612	5.4061	0.025117	1.6	0.04381	Glu16 - Glu11; Glu5 - Glu11; Glu16 - Glu7; Glu5 - Glu7	DBNDD2
ILMN_2070072	12.237	0.0023342	2.6319	0.0065925	Glu16 - Glu11; Glu11 - Glu7; Glu16 - Glu5; Glu16 - Glu7; Glu5 - Glu7	RPS7
ILMN_1704154	22.306	0.00030599	3.5143	0.0014859	Glu11 - Glu16; Glu11 - Glu5; Glu7 - Glu16; Glu7 - Glu5	TNFRSF19
ILMN_2363106	10.569	0.0037135	2.4302	0.0094281	Glu11 - Glu16; Glu11 - Glu5; Glu7 - Glu5	RBM23
ILMN_1810055	5.7352	0.021558	1.6664	0.038793	Glu11 - Glu5; Glu7 - Glu16; Glu7 - Glu5	ITFG3
ILMN_1799015	6.9642	0.012757	1.8942	0.025147	Glu11 - Glu16; Glu11 - Glu5; Glu7 - Glu5	PXMP2
ILMN_1691575	7.89	0.0089476	2.0483	0.018976	Glu11 - Glu7; Glu16 - Glu7; Glu5 - Glu7	SNX2
ILMN_1754570	9.5441	0.005084	2.2938	0.012057	Glu11 - Glu5; Glu11 - Glu7; Glu16 - Glu5; Glu16 - Glu7	KCTD8
ILMN_2043079	7.9919	0.0086208	2.0645	0.018409	Glu11 - Glu16; Glu11 - Glu5; Glu7 - Glu5	ILDR1
ILMN_1792409	7.1944	0.011646	1.9338	0.023428	Glu11 - Glu16; Glu11 - Glu5; Glu7 - Glu16; Glu7 - Glu5	AMOT
ILMN_1727200	133.16	3.63e-07	6.4404	2.06e-05	Glu16 - Glu11; Glu5 - Glu11; Glu11 - Glu7; Glu16 - Glu5; Glu16 - Glu7; Glu5 - Glu7	SLCO4A1
ILMN_1769702	6.7995	0.013635	1.8654	0.026594	Glu11 - Glu16; Glu11 - Glu5; Glu11 - Glu7	GPAA1
ILMN_1766657	15.958	0.00097314	3.0118	0.003438	Glu11 - Glu5; Glu7 - Glu11; Glu7 - Glu16; Glu7 - Glu5	STOM
ILMN_1712112	21.644	0.00034026	3.4682	0.0016153	Glu16 - Glu11; Glu5 - Glu11; Glu11 - Glu7; Glu16 - Glu7; Glu5 - Glu7	RCAN1
ILMN_1718961	5.6206	0.022721	1.6436	0.040464	Glu11 - Glu16; Glu11 - Glu5	BNIP3L
ILMN_1717052	5.4515	0.024585	1.6093	0.043077	Glu11 - Glu7; Glu16 - Glu7	STARD10
ILMN_1687247	10.381	0.0039263	2.406	0.0098576	Glu11 - Glu16; Glu11 - Glu5; Glu7 - Glu16; Glu7 - Glu5	SPATA20
ILMN_1912737	23.616	0.00024996	3.6021	0.0012842	Glu11 - Glu16; Glu11 - Glu5; Glu7 - Glu16; Glu7 - Glu5
ILMN_1687533	9.9048	0.004539	2.343	0.011063	Glu11 - Glu16; Glu11 - Glu5; Glu7 - Glu16; Glu7 - Glu5	SEMA4D
ILMN_1813341	12.736	0.0020517	2.6879	0.0060079	Glu11 - Glu5; Glu7 - Glu16; Glu7 - Glu5	PTGFR
ILMN_1666819	16.027	0.00095914	3.0181	0.0033933	Glu11 - Glu5; Glu7 - Glu11; Glu7 - Glu16; Glu7 - Glu5	PHLDB1
ILMN_1737406	7.2344	0.011465	1.9406	0.02312	Glu11 - Glu7; Glu16 - Glu7; Glu5 - Glu7	KLF6
ILMN_1758281	30.449	0.00010009	3.9996	0.00068618	Glu11 - Glu16; Glu11 - Glu5; Glu7 - Glu11; Glu7 - Glu16; Glu7 - Glu5	CALCRL
ILMN_1797964	8.0257	0.0085157	2.0698	0.018231	Glu16 - Glu11; Glu5 - Glu11; Glu16 - Glu7	ARL6IP6
ILMN_2401779	10.549	0.0037356	2.4276	0.0094698	Glu11 - Glu7; Glu16 - Glu7; Glu5 - Glu7	FAM102A
ILMN_2089977	14.427	0.0013635	2.8653	0.0044534	Glu11 - Glu16; Glu11 - Glu5; Glu7 - Glu11; Glu7 - Glu16; Glu7 - Glu5	FKBP9L
ILMN_1691860	14.744	0.0012686	2.8967	0.0042251	Glu11 - Glu16; Glu11 - Glu5; Glu11 - Glu7; Glu16 - Glu7	SPRY1
ILMN_2308689	13.11	0.0018677	2.7287	0.005611	Glu11 - Glu5; Glu7 - Glu11; Glu7 - Glu16; Glu7 - Glu5	AGBL5
ILMN_1658337	11.88	0.0025668	2.5906	0.007097	Glu16 - Glu11; Glu5 - Glu11; Glu16 - Glu7; Glu5 - Glu7	AKIRIN1
ILMN_1696347	6.7706	0.013796	1.8602	0.026825	Glu7 - Glu11; Glu7 - Glu16; Glu7 - Glu5	CTSC
ILMN_1709348	20.62	0.00040335	3.3943	0.0018215	Glu11 - Glu16; Glu11 - Glu5; Glu7 - Glu11; Glu7 - Glu16; Glu7 - Glu5	ALDH1A1
ILMN_1671557	23.545	0.00025265	3.5975	0.0012914	Glu16 - Glu11; Glu5 - Glu11; Glu11 - Glu7; Glu16 - Glu7; Glu5 - Glu7	PHLDA2
ILMN_1773906	11.435	0.0028984	2.5378	0.0078151	Glu11 - Glu16; Glu11 - Glu5; Glu7 - Glu16; Glu7 - Glu5	NCOA4
ILMN_2411794	13.621	0.0016483	2.783	0.0051467	Glu11 - Glu16; Glu11 - Glu5; Glu7 - Glu16; Glu7 - Glu5	PTPRA
ILMN_1708391	30.064	0.00010483	3.9795	0.00070437	Glu11 - Glu16; Glu11 - Glu5; Glu7 - Glu11; Glu7 - Glu16; Glu7 - Glu5	NR1H4
ILMN_1782897	17.421	0.00072245	3.1412	0.0027287	Glu11 - Glu16; Glu11 - Glu5; Glu7 - Glu16; Glu7 - Glu5	CAPRIN1
ILMN_1798030	5.3393	0.025926	1.5863	0.044846	Glu7 - Glu16; Glu7 - Glu5	XPR1
ILMN_1681601	15.873	0.00099087	3.004	0.0034932	Glu11 - Glu16; Glu11 - Glu5; Glu7 - Glu11; Glu7 - Glu16; Glu7 - Glu5	SUCNR1
ILMN_1659086	9.3194	0.0054652	2.2624	0.012743	Glu11 - Glu5; Glu7 - Glu16; Glu7 - Glu5	NEFL
ILMN_1771333	66.425	5.38e-06	5.2695	9.7e-05	Glu11 - Glu16; Glu11 - Glu5; Glu7 - Glu11; Glu7 - Glu16; Glu7 - Glu5	CD47
ILMN_1769580	25.983	0.00017769	3.7503	0.001019	Glu11 - Glu16; Glu11 - Glu5; Glu7 - Glu11; Glu7 - Glu16; Glu7 - Glu5	PRSS35
ILMN_1667295	24.607	0.00021594	3.6657	0.0011607	Glu11 - Glu16; Glu11 - Glu5; Glu7 - Glu11; Glu7 - Glu16; Glu7 - Glu5	VASN
ILMN_1800787	16.952	0.00079303	3.1007	0.0029409	Glu11 - Glu16; Glu11 - Glu5; Glu7 - Glu11; Glu7 - Glu16; Glu7 - Glu5	RFTN1
ILMN_1716407	59.538	8.17e-06	5.0879	0.00011996	Glu11 - Glu16; Glu11 - Glu5; Glu7 - Glu16; Glu7 - Glu5	SORBS2
ILMN_1704055	12.64	0.0021029	2.6772	0.0061048	Glu16 - Glu11; Glu5 - Glu11; Glu11 - Glu7; Glu16 - Glu7; Glu5 - Glu7	HSPC111
ILMN_2184109	20.974	0.00038002	3.4202	0.0017477	Glu7 - Glu11; Glu7 - Glu16; Glu7 - Glu5	SLC34A2
ILMN_1659761	13.745	0.0015999	2.7959	0.0050279	Glu11 - Glu16; Glu11 - Glu5; Glu7 - Glu16; Glu7 - Glu5	SNX29
ILMN_1696087	9.5942	0.0050037	2.3007	0.01194	Glu11 - Glu16; Glu11 - Glu5; Glu7 - Glu16; Glu7 - Glu5	PHB2
