# Supplementary material for: Elevated glucose represses lysosomal and mTOR-related genes in renal epithelial cells composed of progenitor CD133+ cells
Source: PLoS One. 2021 Mar 25;16(3):e0248241. doi: 10.1371/journal.pone.0248241 (PMC7993790; doi:10.1371/journal.pone.0248241)
Supplement: S7 Table — (XLSX) [file pone.0248241.s010.xlsx]

## Sheet: chart_D396674501BB1571769608241
KEGG pathways
Category	Term	Count	%	PValue	Genes	List Total	Pop Hits	Pop Total	Fold Enrichment	Bonferroni	Benjamini	FDR
KEGG_PATHWAY	hsa00190:Oxidative phosphorylation	52	0.0270996	2.6358e-20	ATP5D, ATP5E, ATP6V0E1, UQCRC1, CYC1, UQCRFS1, COX5A, NDUFS5, ATP5L, ATP5O, ATP5I, NDUFS3, ATP5H, ATP5J, NDUFB11, NDUFB10, NDUFC1, NDUFA10, NDUFA12, COX6C, NDUFA11, UQCRH, ATP5C1, UQCRB, NDUFB3, NDUFB5, NDUFB6, NDUFB7, NDUFB8, COX7B, ATP5G1, COX6B1, NDUFA4, ATP5J2, NDUFA2, COX7A2, NDUFA3, NDUFA9, NDUFA6, NDUFA7, ATP5F1, LHPP, NDUFA1, PPA2, UQCRHL, SDHA, ATP6V0E2, SDHC, NDUFV2, SDHD, COX6A1, ATP5A1	633	133	6879	4.24887	7.27481e-18	7.27481e-18	3.47741e-17
KEGG_PATHWAY	hsa05010:Alzheimer's disease	54	0.0281419	1.00337e-16	ATP5D, ATP5E, UQCRC1, CYC1, UQCRFS1, COX5A, NDUFS5, ATP5O, PSENEN, NDUFS3, ATP5H, ATP5J, NDUFB11, NDUFB10, ADAM10, FADD, NDUFC1, NDUFA10, NDUFA12, COX6C, NDUFA11, UQCRH, MAPK3, ATP5C1, UQCRB, NDUFB3, NDUFB5, NDUFB6, APH1A, NDUFB7, NDUFB8, COX7B, ATP5G1, COX6B1, GAPDH, NDUFA4, NDUFA2, COX7A2, NDUFA3, NDUFA9, NDUFA6, NDUFA7, ATP5F1, NDUFA1, UQCRHL, SDHA, SDHC, NDUFV2, SDHD, CALM3, COX6A1, ATP5A1, C…	633	168	6879	3.49306	3.06422e-14	1.53211e-14	1.44329e-13
KEGG_PATHWAY	hsa05012:Parkinson's disease	48	0.025015	9.47177e-16	NDUFB3, ATP5D, ATP5E, NDUFB5, UQCRC1, NDUFB6, GNAI2, NDUFB7, NDUFB8, CYC1, COX7B, ATP5G1, UQCRFS1, COX5A, NDUFS5, COX6B1, ATP5O, NDUFS3, ATP5H, ATP5J, NDUFA4, NDUFB11, NDUFA2, NDUFB10, NDUFA3, COX7A2, NDUFA9, NDUFA6, NDUFA7, ATP5F1, UBE2L6, NDUFC1, NDUFA10, NDUFA1, VDAC3, NDUFA12, NDUFA11, COX6C, UQCRHL, SDHA, UQCRH, SDHC, NDUFV2, SDHD, ATP5C1, COX6A1, ATP5A1, UQCRB	633	142	6879	3.67345	2.75779e-13	9.19265e-14	1.32117e-12
KEGG_PATHWAY	hsa05016:Huntington's disease	56	0.0291841	3.72607e-15	ATP5D, ATP5E, CLTB, UQCRC1, AP2S1, CYC1, UQCRFS1, COX5A, NDUFS5, SIN3A, ATP5O, NDUFS3, ATP5H, ATP5J, NDUFB11, NDUFB10, NDUFC1, NDUFA10, NDUFA12, POLR2J3, COX6C, NDUFA11, UQCRH, ATP5C1, UQCRB, NDUFB3, NDUFB5, NDUFB6, NDUFB7, NDUFB8, COX7B, ATP5G1, DNALI1, TGM2, COX6B1, AP2M1, NDUFA4, NDUFA2, COX7A2, NDUFA3, NDUFA9, NDUFA6, NDUFA7, ATP5F1, SOD1, VDAC3, NDUFA1, SOD2, UQCRHL, SDHA, HDAC1, SDHC, NDUFV…	633	192	6879	3.16963	1.04183e-12	2.60458e-13	4.9849e-12
KEGG_PATHWAY	hsa04932:Non-alcoholic fatty liver disease (NAFLD)	41	0.021367	3.43035e-10	NDUFB3, NDUFB5, UQCRC1, NDUFB6, NDUFB7, NDUFB8, CYC1, COX7B, UQCRFS1, COX5A, NDUFS5, RAC1, COX6B1, NDUFS3, NR1H3, NDUFA4, NDUFB11, IL6, NDUFA2, NDUFB10, COX7A2, NDUFA3, NDUFA9, NDUFA6, RXRA, NDUFA7, NDUFC1, NDUFA10, NDUFA1, NDUFA12, NDUFA11, COX6C, UQCRHL, SDHA, UQCRH, JUN, SDHC, NDUFV2, SDHD, COX6A1, UQCRB	633	151	6879	2.95072	9.46776e-08	1.89355e-08	4.52566e-07
KEGG_PATHWAY	hsa01130:Biosynthesis of antibiotics	45	0.0234515	1.46237e-07	ALDOA, TM7SF2, LDHB, LDHA, TALDO1, ALDOC, PGAM1, HK1, ECHS1, PDHB, HADHB, GLDC, TPI1, IDH3G, PGAM4, IDH2, CAT, PDHA1, HADH, PAPSS1, GAPDH, PAPSS2, ENO1, ODC1, ACAA2, PFKL, ACO1, SUCLG2, AK3, BPGM, NME7, NME4, SDHA, NME5, GPI, ALDH7A1, SDHC, SDHD, PGK1, PCCB, PAICS, OAT, MDH2, MDH1, ACAA1	633	212	6879	2.30674	4.03605e-05	6.72686e-06	0.00019293
KEGG_PATHWAY	hsa01200:Carbon metabolism	29	0.0151132	7.23099e-07	ALDOA, TALDO1, GLUD1, ALDOC, PGAM1, HK1, ECHS1, PDHB, GLDC, TPI1, IDH3G, PGAM4, IDH2, CAT, PDHA1, GAPDH, ENO1, PFKL, SUCLG2, ACO1, SDHA, GPI, SDHC, SDHD, HIBCH, PGK1, PCCB, MDH2, MDH1	633	113	6879	2.78895	0.000199555	2.85104e-05	0.00095398
KEGG_PATHWAY	hsa01100:Metabolic pathways	158	0.082341	1.4203e-06	LDHB, LDHA, PGAM1, PI4K2B, COX5A, PDHB, GLDC, IDH3G, PGAM4, SPR, PDHA1, HADH, DCTPP1, ACAA2, CRLS1, C1GALT1C1, CMAS, SPTLC3, SUCLG2, CECR1, POLR2J3, NME7, GLCE, COX6C, NME4, NME5, AKR1B10, ATP5C1, PCCB, MDH2, MDH1, ACAA1, ALDOA, EXTL3, TALDO1, ALDOC, GLUD1, COX7B, CTPS2, HADHB, TPI1, IDH2, COX6B1, ALDH4A1, B4GALT1, ODC1, ST6GAL1, ATP5J2, SPHK2, HGD, BPGM, UQCRHL, ATP6V0E2, GLS, NDUFV2, COX6A1, PL…	633	1219	6879	1.40856	0.000391925	4.8999e-05	0.00187378
KEGG_PATHWAY	hsa05130:Pathogenic Escherichia coli infection	18	0.00938062	1.4325e-06	ACTB, TUBB2A, ARPC4, ITGB1, ACTG1, ARPC1B, TUBB, CTTN, EZR, ARPC3, ARPC2, RHOA, TUBB6, TUBA4A, TUBA1A, TUBA1B, TUBB3, TUBA1C	633	51	6879	3.83552	0.000395293	4.39292e-05	0.00188989
KEGG_PATHWAY	hsa03010:Ribosome	30	0.0156344	1.17025e-05	RPS15A, RPL38, RPL39, MRPL20, RPS26, MRPL13, RPS27, MRPL12, MRPL15, RPL6, RPS3A, RPL34, RPL9, MRPL17, MRPL16, MRPL36, RPL10A, MRPL33, RPS27A, RPS24, MRPL35, RPS9, MRPS21, RPS6, RPL29, RPS7, MRPL23, MRPS18C, MRPS9, RPS17	633	136	6879	2.3972	0.0032247	0.000322939	0.015438
KEGG_PATHWAY	hsa00010:Glycolysis / Gluconeogenesis	18	0.00938062	8.04697e-05	ALDOA, LDHB, LDHA, PFKL, ALDOC, PGAM1, HK1, BPGM, PDHB, GPI, TPI1, ALDH7A1, ALDH1A3, PGAM4, PDHA1, PGK1, GAPDH, ENO1	633	67	6879	2.91957	0.0219657	0.0020171	0.106112
KEGG_PATHWAY	hsa04260:Cardiac muscle contraction	19	0.00990176	0.00010948	FXYD2, ATP1B1, COX7A2, UQCRC1, ATP1B3, MYL3, COX7B, CYC1, COX5A, UQCRFS1, TPM1, TPM4, COX6C, UQCRHL, TPM3, UQCRH, COX6B1, COX6A1, UQCRB	633	75	6879	2.75305	0.029766	0.002515	0.14434
KEGG_PATHWAY	hsa00020:Citrate cycle (TCA cycle)	11	0.0057326	0.000218924	SDHA, IDH3G, ACO1, SUCLG2, SDHC, SDHD, IDH2, PDHA1, MDH2, PDHB, MDH1	633	30	6879	3.98468	0.0586401	0.00463766	0.288442
KEGG_PATHWAY	hsa00051:Fructose and mannose metabolism	11	0.0057326	0.000396913	ALDOA, TPI1, PFKL, PFKFB4, GMDS, PFKFB3, ALDOC, AKR1B10, AKR1B1, HK1, TSTA3	633	32	6879	3.73563	0.10378	0.00779586	0.522382
KEGG_PATHWAY	hsa03050:Proteasome	13	0.00677489	0.000437441	PSMB10, PSMB4, PSMA6, PSMC3, PSME2, PSMB3, PSMA4, PSMB2, PSMC1, POMP, PSME3, PSMD6, PSMD7	633	44	6879	3.21079	0.113753	0.00801835	0.575579
KEGG_PATHWAY	hsa00480:Glutathione metabolism	14	0.00729604	0.000523311	ODC1, GSTT1, ANPEP, MGST3, GSTM1, GPX1, GSTM2, OPLAH, GSTK1, RRM1, IDH2, GSTO2, SMS, MGST2	633	51	6879	2.98318	0.134521	0.00898884	0.688206
KEGG_PATHWAY	hsa05131:Shigellosis	16	0.00833833	0.000530768	ACTB, DIAPH1, ARPC4, ITGB1, VCL, ACTG1, PFN1, ARPC1B, CTTN, ARPC3, MAPK13, ARPC2, MAPK3, RAC1, U2AF1, CRK	633	64	6879	2.71682	0.136301	0.00858243	0.697982
KEGG_PATHWAY	hsa03040:Spliceosome	25	0.0130286	0.000920219	CCDC12, LSM7, ZMAT2, SNRPB2, SNRPD2, HSPA1A, WBP11, HSPA1B, SF3B5, SF3B4, RBMX, HNRNPM, EIF4A3, HNRNPK, PCBP1, U2AF1, DHX15, SNRPB, LSM4, LSM3, PHF5A, SNRNP70, SNRPF, THOC3, HSPA8	633	133	6879	2.04273	0.224384	0.0140173	1.20726
KEGG_PATHWAY	hsa05100:Bacterial invasion of epithelial cells	17	0.00885947	0.00163745	ACTB, CAV1, CLTB, ARPC4, CD2AP, ITGB1, VCL, ACTG1, ARPC1B, CTTN, ARPC3, ARPC2, ILK, RAC1, RHOA, CRK, SHC4	633	78	6879	2.36851	0.36384	0.0235245	2.13885
KEGG_PATHWAY	hsa05132:Salmonella infection	17	0.00885947	0.00319577	ACTB, CXCL1, IL6, ARPC4, ACTG1, PFN1, ARPC1B, MYD88, ARPC3, MAPK13, ARPC2, JUN, MAPK3, RAC1, PYCARD, IFNGR2, DYNC1I2	633	83	6879	2.22583	0.586644	0.0432109	4.13501
KEGG_PATHWAY	hsa04964:Proximal tubule bicarbonate reclamation	8	0.00416916	0.00353571	FXYD2, ATP1B1, ATP1B3, SLC25A10, GLS, GLUD1, CA4, MDH1	633	23	6879	3.77993	0.623781	0.0454847	4.56543
KEGG_PATHWAY	hsa04144:Endocytosis	36	0.0187612	0.00405204	VPS29, CHMP2A, ARFGAP3, CAV1, CLTB, CHMP5, RAB5C, CHMP4B, AP2S1, SNX2, SNX4, HSPA1A, ARPC4, HSPA1B, VPS37D, ARF5, ASAP3, CAPZB, FOLR3, ARPC3, ARPC2, FOLR1, WWP1, RHOA, RAB11A, EHD1, HSPA8, AP2M1, RAB8A, VPS45, HLA-E, ARPC1B, CHMP1B, RAB11FIP3, CCDC53, VPS25	633	241	6879	1.62333	0.673927	0.0496623	5.21577
KEGG_PATHWAY	hsa04530:Tight junction	17	0.00885947	0.005186	ACTB, PPP2R1A, CLDN7, F11R, ACTN4, CLDN3, CRB3, ACTN1, CLDN10, MYL12A, ACTG1, CTTN, CGN, RHOA, CLDN2, RAB13, TJP3	633	87	6879	2.1235	0.761899	0.0604873	6.6297
KEGG_PATHWAY	hsa05133:Pertussis	15	0.00781718	0.00756521	IL6, GNAI2, SERPING1, CXCL6, ITGB1, MYD88, MAPK13, JUN, CFL1, MAPK3, PYCARD, RHOA, CALM3, CALM2, CALM1	633	75	6879	2.17346	0.877045	0.083626	9.5332
KEGG_PATHWAY	hsa01212:Fatty acid metabolism	11	0.0057326	0.0105214	ACADVL, ACAA2, PECR, ACOX1, ECHS1, ELOVL6, SCD5, HADH, TECR, ACAA1, HADHB	633	48	6879	2.49042	0.946028	0.110211	13.0245
KEGG_PATHWAY	hsa01040:Biosynthesis of unsaturated fatty acids	7	0.00364802	0.0152285	PECR, ACOX1, ACOT7, ELOVL6, SCD5, TECR, ACAA1	633	23	6879	3.30744	0.985526	0.150324	18.3277
KEGG_PATHWAY	hsa04670:Leukocyte transendothelial migration	19	0.00990176	0.0168481	ACTB, CLDN7, F11R, VAV3, ACTN4, GNAI2, CLDN3, CD99, ACTN1, CLDN10, MYL12A, ITGB1, VCL, ACTG1, EZR, MAPK13, RAC1, RHOA, CLDN2	633	115	6879	1.79547	0.99081	0.159444	20.0821
KEGG_PATHWAY	hsa04145:Phagosome	23	0.0119863	0.0181906	ACTB, ATP6V0E1, RAB5C, TUBB2A, HLA-DRB3, ITGA2, HLA-E, HLA-DMA, ITGB1, ACTG1, TUBB, ATP6V0E2, RAC1, TUBB6, TUBA4A, VAMP3, THBS1, TUBA1A, TUBA1B, DYNC1I2, TUBB3, TUBA1C, SEC61G	633	150	6879	1.66632	0.993698	0.16553	21.51
KEGG_PATHWAY	hsa04666:Fc gamma R-mediated phagocytosis	15	0.00781718	0.0199273	VAV3, SPHK2, LYN, MARCKSL1, ARPC4, ASAP3, ARPC1B, ARPC3, ARPC2, GSN, CFL1, MAPK3, RAC1, CRK, SYK	633	84	6879	1.94059	0.996134	0.174336	23.322
KEGG_PATHWAY	hsa00062:Fatty acid elongation	7	0.00364802	0.0228355	ACAA2, ACOT7, ECHS1, ELOVL6, HADH, TECR, HADHB	633	25	6879	3.04284	0.998298	0.191457	26.2701
KEGG_PATHWAY	hsa00620:Pyruvate metabolism	9	0.00469031	0.0266589	LDHB, LDHA, ALDH7A1, GLO1, GRHPR, PDHA1, MDH2, PDHB, MDH1	633	40	6879	2.44514	0.999423	0.213821	29.9866
KEGG_PATHWAY	hsa04066:HIF-1 signaling pathway	16	0.00833833	0.0279974	IL6, PFKFB3, ERBB2, EDN1, HK1, RPS6, PDHB, RBX1, TIMP1, MAPK3, TCEB2, PDHA1, IFNGR2, GAPDH, EIF4E2, ENO1	633	96	6879	1.81122	0.999605	0.217235	31.2463
KEGG_PATHWAY	hsa01230:Biosynthesis of amino acids	13	0.00677489	0.0298407	ALDOA, TPI1, IDH3G, TALDO1, PFKL, ACO1, ALDOC, PGAM4, PGAM1, IDH2, PGK1, GAPDH, ENO1	633	72	6879	1.96215	0.999766	0.223825	32.9467
KEGG_PATHWAY	hsa00630:Glyoxylate and dicarboxylate metabolism	7	0.00364802	0.0326474	ACO1, CAT, GRHPR, PCCB, MDH2, MDH1, GLDC	633	27	6879	2.81745	0.999895	0.236195	35.4613
KEGG_PATHWAY	hsa04146:Peroxisome	14	0.00729604	0.0384158	ACOX1, ECH1, PRDX5, SOD1, PRDX1, SOD2, PECR, PEX11B, GSTK1, IDH2, PXMP2, CAT, SLC27A2, ACAA1	633	83	6879	1.83304	0.99998	0.265752	40.3581
KEGG_PATHWAY	hsa04978:Mineral absorption	9	0.00469031	0.0445354	FXYD2, ATP1B1, ATP1B3, ATOX1, MT1E, MT1H, MT1X, MT1G, MT1F	633	44	6879	2.22286	0.999997	0.294801	45.1759
KEGG_PATHWAY	hsa00030:Pentose phosphate pathway	7	0.00364802	0.0448478	ALDOA, GPI, TALDO1, PFKL, ALDOC, DERA, RBKS	633	29	6879	2.62314	0.999997	0.289847	45.412
KEGG_PATHWAY	hsa05134:Legionellosis	10	0.00521145	0.055615	CXCL1, IL6, MYD88, EEF1A2, PYCARD, EEF1G, BNIP3, HSPA1A, HSPA1B, HSPA8	633	54	6879	2.01246	1	0.340061	52.9952
KEGG_PATHWAY	hsa04110:Cell cycle	18	0.00938062	0.0603996	YWHAZ, SKP2, YWHAB, ANAPC10, CDC20, PTTG1, SFN, MCM3, CDC26, MCM4, CDK2, RBX1, MCM6, RAD21, YWHAH, CCND3, HDAC1, PCNA	633	124	6879	1.57751	1	0.356541	56.0418
KEGG_PATHWAY	hsa04114:Oocyte meiosis	16	0.00833833	0.0822056	PPP2R1A, YWHAZ, YWHAB, AURKA, ANAPC10, CDC20, PTTG1, CDC26, CDK2, RBX1, PPP1CA, YWHAH, MAPK3, CALM3, CALM2, CALM1	633	111	6879	1.56646	1	0.446722	67.7522
KEGG_PATHWAY	hsa00071:Fatty acid degradation	8	0.00416916	0.0857607	ACADVL, ACAA2, ACOX1, ALDH7A1, ECHS1, HADH, ACAA1, HADHB	633	42	6879	2.06996	1	0.453152	69.3618
KEGG_PATHWAY	hsa04612:Antigen processing and presentation	12	0.00625375	0.0858418	HSP90AA1, PSME2, HLA-DRB3, PSME3, HSPA1A, HSPA1B, CTSB, HLA-E, HLA-DMA, RFXANK, CD74, HSPA8	633	76	6879	1.71589	1	0.44556	69.3976
BIOCARTA Pathways
Category	Term	Count	%	PValue	Genes	List Total	Pop Hits	Pop Total	Fold Enrichment	Bonferroni	Benjamini	FDR
BIOCARTA	h_glycolysisPathway:Glycolysis Pathway	8	0.00416916	1.64671e-05	GPI, TPI1, PFKL, PGAM1, HK1, PGK1, GAPDH, ENO1	181	10	1625	7.18232	0.00373108	0.00373108	0.0210652
BIOCARTA	h_rhoPathway:Rho cell motility signaling pathway	12	0.00625375	0.000660225	PFN1, ACTR2, ARPC1B, ARPC3, GSN, ARPC2, DIAPH1, CFL1, ARHGAP1, RHOA, ARPC4, VCL	181	34	1625	3.16867	0.139224	0.0722197	0.841381
BIOCARTA	h_etcPathway:Electron Transport Reaction in Mitochondria	6	0.00312687	0.00417649	SDHA, UQCRC1, SDHC, SDHD, ATP5A1, NDUFA1	181	11	1625	4.89704	0.613278	0.271438	5.21358
BIOCARTA	h_cdc42racPathway:Role of PI3K subunit p85 in regulation of Actin Organization and Cell Migration	7	0.00364802	0.00526199	ACTR2, ARPC1B, ARPC3, ARPC2, RAC1, RHOA, ARPC4	181	16	1625	3.92783	0.69809	0.258742	6.52697
BIOCARTA	h_salmonellaPathway:How does salmonella hijack a cell	6	0.00312687	0.0096649	ACTR2, ARPC1B, ARPC3, ARPC2, RAC1, ARPC4	181	13	1625	4.14365	0.889706	0.356556	11.6841
BIOCARTA	h_mta3Pathway:Downregulated of MTA-3 in ER-negative Breast Tumors	7	0.00364802	0.0100931	ALDOA, HDAC1, HSPB1, TUBA4A, TUBA1A, PDZK1, GAPDH	181	18	1625	3.49141	0.900019	0.318729	12.1714
BIOCARTA	h_malPathway:Role of MAL in Rho-Mediated Activation of SRF	7	0.00364802	0.0134226	DIAPH1, MAP3K1, MAPK3, RAC1, MAP4K2, RHOA, MAL	181	19	1625	3.30765	0.953466	0.354819	15.8766
BIOCARTA	h_smPathway:Spliceosomal Assembly	6	0.00312687	0.0137083	SNRPB2, U2AF1, SNRPB, SNRPD2, SNRNP70, SNRPF	181	14	1625	3.84767	0.956427	0.324069	16.1878
BIOCARTA	h_argininecPathway:Catabolic Pathways for Arginine , Histidine, Glutamate, Glutamine, and Proline	4	0.00208458	0.020759	GLS, GLUD1, ALDH4A1, OAT	181	6	1625	5.98527	0.991451	0.410865	23.538
BIOCARTA	h_mPRPathway:How Progesterone Initiates the Oocyte Maturation	9	0.00469031	0.0279421	ACTR2, ARPC1B, ARPC3, ARPC2, MAPK3, PAQR7, ARPC4, CAP1, PIN1	181	34	1625	2.3765	0.998393	0.474454	30.4113
BIOCARTA	h_bcrPathway:BCR Signaling Pathway	9	0.00469031	0.0279421	LYN, JUN, MAP3K1, MAPK3, RAC1, CALM3, CALM2, SYK, CALM1	181	34	1625	2.3765	0.998393	0.474454	30.4113
BIOCARTA	h_pyk2Pathway:Links between Pyk2 and Map Kinases	8	0.00416916	0.0285266	JUN, MAP2K3, MAP3K1, MAPK3, RAC1, CALM3, CALM2, CALM1	181	28	1625	2.56511	0.998598	0.449675	30.9448
BIOCARTA	h_uCalpainPathway:uCalpain and friends in Cell spread	6	0.00312687	0.0321747	CAPNS1, EZR, RAC1, RHOA, ACTN1, ITGB1	181	17	1625	3.16867	0.999403	0.461326	34.1898
BIOCARTA	h_integrinPathway:Integrin Signaling Pathway	9	0.00469031	0.0445337	CAV1, CAPNS1, JUN, MAPK3, RHOA, ACTN1, ZYX, ITGB1, VCL	181	37	1625	2.18381	0.999968	0.548633	44.1678
BIOCARTA	h_fasPathway:FAS signaling pathway ( CD95 )	8	0.00416916	0.055514	CASP6, LMNB2, JUN, MAP3K1, LMNA, FADD, PARP1, ARHGDIB	181	32	1625	2.24448	0.999998	0.603893	51.8426
BIOCARTA	h_actinYPathway:Y branching of actin filaments	6	0.00312687	0.0736109	ACTR2, ARPC1B, ARPC3, ARPC2, RAC1, ARPC4	181	21	1625	2.56511	1	0.685606	62.4015
