# Supplementary material for: Elevated glucose represses lysosomal and mTOR-related genes in renal epithelial cells composed of progenitor CD133+ cells
Source: PLoS One. 2021 Mar 25;16(3):e0248241. doi: 10.1371/journal.pone.0248241 (PMC7993790; doi:10.1371/journal.pone.0248241)
Supplement: S8 Table — (XLSX) [file pone.0248241.s011.xlsx]

## Sheet: AllPathways
KEGG Pathways
Category	Term	Count	%	PValue	Genes	List Total	Pop Hits	Pop Total	Fold Enrichment	Bonferroni	Benjamini	FDR
KEGG_PATHWAY	cfa04141:Protein processing in endoplasmic reticulum	34	0.0212887	3.88457e-09	DERL2, DERL1, SEC31A, SYVN1, DNAJC10, PDIA6, CALR, CANX, EDEM1, SSR1, STT3B, UBE2D3, STT3A, DNAJB11, XBP1, BCL2, RPN1, HSPA5, SEC61A1, P4HB, HERPUD1, CKAP4, ERP29, DDIT3, PREB, HYOU1, ATF4, HSP90B1, TXNDC5, SIL1, SEC13, NFE2L2, PPP1R15A, SEC23B	437	166	6750	3.16368	9.90566e-07	9.90566e-07	5.06215e-06
KEGG_PATHWAY	cfa04142:Lysosome	27	0.0169057	1.66456e-08	NAGLU, LGMN, CTSA, SLC11A2, NAGPA, AP1S2, AP3M2, TPP1, AP3D1, MCOLN1, GBA, AGA, LIPA, PSAP, MANBA, DNASE2, NPC1, LAMP3, IGF2R, SMPD1, ATP6V0A1, SORT1, CTSD, NEU1, CTNS, GGA2, CTSH	437	117	6750	3.56451	4.24461e-06	2.12231e-06	2.16915e-05
KEGG_PATHWAY	cfa01130:Biosynthesis of antibiotics	34	0.0212887	1.85972e-06	MVD, HMGCR, PGD, OGDHL, HK2, HMGCS1, LSS, ACSS2, ACAT2, PSPH, FDFT1, CMBL, FNTA, GOT1, GGPS1, IDH1, HSD17B7, NSDHL, SHMT2, HKDC1, BCKDHB, TKT, ACLY, PCK2, PYCR1, CTH, SQLE, GFPT1, PHGDH, PCYOX1, IDI1, PSAT1, PCCA, PRPS1	437	213	6750	2.46559	0.000474117	0.000158064	0.00242346
KEGG_PATHWAY	cfa00100:Steroid biosynthesis	9	0.00563525	1.79421e-05	EBP, LIPA, SQLE, DHCR7, LSS, HSD17B7, FDFT1, NSDHL, DHCR24	437	20	6750	6.9508	0.00456482	0.00114316	0.0233786
KEGG_PATHWAY	cfa00970:Aminoacyl-tRNA biosynthesis	12	0.00751367	7.87672e-05	IARS, WARS, TARS, CARS, YARS, SARS, AARS, GARS, LARS, EPRS, VARS, MARS	437	44	6750	4.21261	0.019886	0.00400923	0.102596
KEGG_PATHWAY	cfa05222:Small cell lung cancer	16	0.0100182	0.000231551	CKS1B, COL4A2, COL4A1, ITGA3, CDK4, COL4A5, LAMA1, LAMB3, CCND1, LAMA3, CDKN2B, LAMA5, ITGAV, BCL2, LAMB1, MYC	437	83	6750	2.97759	0.0573426	0.00979379	0.301324
KEGG_PATHWAY	cfa00900:Terpenoid backbone biosynthesis	8	0.00500911	0.000234868	FNTA, MVD, HMGCR, GGPS1, HMGCS1, PCYOX1, IDI1, ACAT2	437	21	6750	5.88428	0.0581399	0.00852042	0.305635
KEGG_PATHWAY	cfa01100:Metabolic pathways	101	0.06324	0.00188725	GNPDA1, HMGCR, PGD, ACSS2, ITPKA, MTHFD1L, CMBL, FDFT1, TPK1, GOT1, TRAK2, ST3GAL4, NT5C2, RPN1, ENOPH1, GPT2, ALDH6A1, PDXK, SLC33A1, HKDC1, PYCR1, MGAT2, NNT, EXT1, PCCA, PRPS1, ADSS, NAGLU, GCNT3, AHCY, MVD, HSD17B12, HMGCS1, ACAT2, GCLM, GMPPB, IDH1, AMD1, MOCS2, MAOA, ACACA, EPRS, TKT, PLCG2, IDI1, NAMPT, IMPA2, SEPHS2, OGDHL, SAT2, LSS, PSPH, MTHFD2, PTGES, DHCR24, PIGA, POLR1E, PIGY, POLR1…	437	1186	6750	1.3154	0.38227	0.058436	2.43163
KEGG_PATHWAY	cfa01200:Carbon metabolism	17	0.0106444	0.00230685	ALDH6A1, SHMT2, HKDC1, PGD, OGDHL, HK2, TKT, ACSS2, PSPH, ACAT2, GOT1, PHGDH, IDH1, PSAT1, GPT2, PCCA, PRPS1	437	113	6750	2.32377	0.445077	0.0633412	2.96479
KEGG_PATHWAY	cfa03018:RNA degradation	13	0.0081398	0.00254281	PATL1, EXOSC10, BTG1, BTG3, TTC37, PABPC4, CNOT1, EXOSC1, HSPD1, DIS3L, PABPC1L, ZCCHC7, HSPA9	437	74	6750	2.71353	0.477559	0.0628615	3.26343
KEGG_PATHWAY	cfa05206:MicroRNAs in cancer	19	0.0118966	0.00345807	BMI1, IRS2, FGFR3, CREBBP, ABCB1, PDCD4, ATM, DDIT4, CDC25B, CCND1, CDKN1A, CCND2, SLC7A1, BCL2, VEGFA, PLCG2, MARCKS, ABL1, MYC	437	139	6750	2.11135	0.586599	0.0771637	4.4138
KEGG_PATHWAY	cfa01230:Biosynthesis of amino acids	12	0.00751367	0.00604657	PYCR1, CTH, SHMT2, GOT1, MAT2A, PHGDH, IDH1, TKT, PSAT1, PSPH, GPT2, PRPS1	437	72	6750	2.57437	0.78702	0.12092	7.59921
KEGG_PATHWAY	cfa05200:Pathways in cancer	39	0.0244194	0.00649751	GNA13, CKS1B, FGFR3, PPARG, MLH1, LPAR1, CXCL12, WNT2, LAMB3, CDKN2B, BCL2, ITGAV, LAMB1, RUNX1, FGF2, MYC, AXIN1, COL4A2, COL4A1, EPAS1, CREBBP, ITGA3, CDK4, STAT1, FZD4, COL4A5, DAPK1, VEGFB, LAMA1, CCND1, CDKN1A, CBLB, HSP90B1, LAMA3, LAMA5, VEGFA, PLCG2, ABL1, F2R	437	390	6750	1.54462	0.810292	0.12003	8.144
KEGG_PATHWAY	cfa04512:ECM-receptor interaction	13	0.0081398	0.00962651	LAMA1, COL4A2, LAMB3, COL4A1, LAMA3, LAMA5, ITGAV, ITGB5, ITGA3, AGRN, LAMB1, COL5A1, COL4A5	437	87	6750	2.30806	0.915131	0.161541	11.8433
KEGG_PATHWAY	cfa05205:Proteoglycans in cancer	22	0.0137751	0.0140098	CAV2, ITGB5, DCN, FLNC, ITPR3, PDCD4, FLNB, FZD4, IQGAP1, EIF4B, WNT2, PDPK1, CCND1, CBLB, CDKN1A, ITGAV, RRAS2, VEGFA, PLCG2, HBEGF, FGF2, MYC	437	195	6750	1.74265	0.972615	0.213255	16.7947
KEGG_PATHWAY	cfa05219:Bladder cancer	8	0.00500911	0.0148214	CCND1, CDKN1A, FGFR3, VEGFA, HBEGF, CDK4, MYC, DAPK1	437	41	6750	3.0139	0.977802	0.211785	17.6828
KEGG_PATHWAY	cfa04151:PI3K-Akt signaling pathway	33	0.0206626	0.0173294	FGFR3, ITGB5, LPAR1, FOXO3, PDPK1, LAMB3, BCL2, ITGAV, CREB3L2, LAMB1, FGF2, MYC, PPP2R2C, COL4A2, COL4A1, ITGA3, PCK2, CDK4, COL5A1, COL4A5, DDIT4, VEGFB, EIF4B, LAMA1, CCND1, ATF4, HSP90B1, CDKN1A, LAMA3, LAMA5, CCND2, VEGFA, F2R	437	337	6750	1.51254	0.988411	0.230658	20.3721
KEGG_PATHWAY	cfa04152:AMPK signaling pathway	15	0.00939208	0.0250746	SREBF1, IRS2, HMGCR, SCD, PPARG, ADIPOR2, ACACA, FOXO3, PCK2, PPARGC1A, PDPK1, CCND1, FASN, CREB3L2, PPP2R2C	437	122	6750	1.89913	0.998459	0.302152	28.1741
KEGG_PATHWAY	cfa04510:Focal adhesion	22	0.0137751	0.0256786	CAV2, COL4A2, COL4A1, ITGB5, ITGA3, FLNC, FLNB, COL5A1, COL4A5, VEGFB, LAMA1, PDPK1, CCND1, LAMB3, LAMA3, LAMA5, CCND2, ITGAV, BCL2, VEGFA, LAMB1, MYLK	437	207	6750	1.64163	0.998685	0.294702	28.7517
KEGG_PATHWAY	cfa00511:Other glycan degradation	5	0.00313069	0.0306513	AGA, NEU1, FUCA2, MANBA, GBA	437	19	6750	4.0648	0.999643	0.327611	33.3477
KEGG_PATHWAY	cfa00061:Fatty acid biosynthesis	4	0.00250456	0.0471189	ACSL1, ACACA, FASN, ACSL3	437	13	6750	4.75268	0.999995	0.443493	46.6856
KEGG_PATHWAY	cfa04110:Cell cycle	14	0.00876594	0.0532517	E2F5, CREBBP, CDK4, ATM, SMC3, CDC25B, CDKN1A, CCND1, CDKN2B, CCND2, ABL1, GADD45A, MYC, STAG2	437	123	6750	1.75811	0.999999	0.469681	50.988
KEGG_PATHWAY	cfa04910:Insulin signaling pathway	15	0.00939208	0.0552974	SREBF1, PRKCZ, IRS2, SOCS2, HKDC1, HK2, MKNK2, ACACA, RHOQ, PCK2, PPARGC1A, PDPK1, CBLB, FASN, PYGB	437	136	6750	1.70363	0.999999	0.467772	52.3503
KEGG_PATHWAY	cfa04115:p53 signaling pathway	9	0.00563525	0.0565682	STEAP3, CCND1, CDKN1A, CCND2, SESN2, CDK4, GADD45A, IGFBP3, ATM	437	65	6750	2.13871	1	0.461359	53.1789
KEGG_PATHWAY	cfa03060:Protein export	5	0.00313069	0.0572165	SEC11C, SRPRB, HSPA5, SRP19, SEC61A1	437	23	6750	3.35787	1	0.45172	53.5964
KEGG_PATHWAY	cfa04068:FoxO signaling pathway	14	0.00876594	0.0795771	IRS2, ATG12, CREBBP, FOXO3, PCK2, ATM, PDPK1, CDKN1A, CCND1, CDKN2B, HOMER3, CCND2, FBXO32, GADD45A	437	131	6750	1.65074	1	0.556596	66.0606
KEGG_PATHWAY	cfa00450:Selenocompound metabolism	4	0.00250456	0.0800283	CTH, SEPHS2, TXNRD1, MARS	437	16	6750	3.86156	1	0.545148	66.2767
KEGG_PATHWAY	cfa04931:Insulin resistance	12	0.00751367	0.0925365	SREBF1, PRKCZ, PDPK1, IRS2, GFPT1, CREB3L2, TRIB3, OGT, SLC27A3, PCK2, PPARGC1A, PYGB	437	109	6750	1.7005	1	0.587006	71.7867
KEGG_PATHWAY	cfa00520:Amino sugar and nucleotide sugar metabolism	7	0.00438297	0.0937858	GMPPB, RENBP, GNPDA1, GFPT1, HKDC1, HK2, NAGK	437	49	6750	2.2066	1	0.579345	72.2887
KEGG_PATHWAY	cfa01212:Fatty acid metabolism	7	0.00438297	0.0937858	ACSL1, SCD, HSD17B12, ACACA, FASN, ACAT2, ACSL3	437	49	6750	2.2066	1	0.579345	72.2887
